# Supplementary material for: Dynamic stability of Sgt2 enables selective and privileged client handover in a chaperone triad
Source: Nat Commun. 2024 Jan 2;15:134. doi: 10.1038/s41467-023-44260-5 (PMC10761869; doi:10.1038/s41467-023-44260-5)
Supplement: Supplementary file 6 — Source data [file 41467_2023_44260_MOESM6_ESM.zip]

Archive with 10 entries (7 files):
- Source data/
- Source data/.DS_Store
- __MACOSX/
- __MACOSX/Source data/
- __MACOSX/Source data/._.DS_Store
- Source data/Source Data File-f2.xlsx
- __MACOSX/Source data/._Source Data File-f2.xlsx
- Source data/Source Data File-uncropped images.pdf
- __MACOSX/Source data/._Source Data File-uncropped images.pdf
- __MACOSX/._Source data
