# Supplementary material for: Dynamic stability of Sgt2 enables selective and privileged client handover in a chaperone triad
Source: Nat Commun. 2024 Jan 2;15:134. doi: 10.1038/s41467-023-44260-5 (PMC10761869; doi:10.1038/s41467-023-44260-5)
Supplement: Supplementary file 6 — Source data [file 41467_2023_44260_MOESM6_ESM.zip › Source data/Source Data File-f2.xlsx]

## Sheet: Fig 1b
Values in bold are shown in Figure				Fig 1b	Sgt2•Bos1 chased with cpSRP43				Sgt2•Bos1 chased with cpSRP43				Sgt2•Bos1 chased with CaM				Sgt2•Bos1 chased with CaM
					Time (min)	F (cps)	Normalized F [(F-F0)/(Fe-F0)]		Time (min)	F (cps)	Normalized F [(F-F0)/(Fe-F0)]		Time (min)	F (cps)	Normalized F [(F-F0)/(Fe-F0)]		Time (min)	F (cps)	Normalized F [(F-F0)/(Fe-F0)]
					0	63941.9	0		0	63223.5	0		0	91060.4	0		0	91229.9	0
					1.36667	64599.9	0.0489524		4.95	64385.3	0.0897914		0.35	95223	0.428252		0.316667	94423.5	0.310851
					1.38333	64867.6	0.0688724		4.96667	63949.8	0.056131		0.366667	94764.1	0.381045		0.333333	93839.8	0.25404
					1.4	64954.6	0.0753391		4.98333	64063.4	0.064911		0.383333	94215.9	0.324642		0.35	94875	0.354796
					1.41667	64731.8	0.0587696		5	64086.8	0.0667206		0.4	95138.2	0.419529		0.366667	94639.8	0.33191
					1.43333	65098.9	0.0860778		5.01667	64292.5	0.0826219		0.416667	94644	0.368685		0.383333	94272.2	0.296125
					1.45	64635.6	0.0516091		5.03333	64286	0.0821182		0.433333	95191.4	0.425005		0.4	94749.5	0.342586
					1.46667	64912.9	0.0722393		5.05	64059	0.064574		0.45	94725.2	0.377041		0.416667	94873.6	0.354661
					1.48333	64973.7	0.0767611		5.06667	64049.2	0.0638119		0.466667	95244.5	0.43046		0.433333	95131	0.379715
					1.5	64850.4	0.0675914		5.08333	63673.9	0.0348111		0.483333	95411.2	0.447611		0.45	94970.4	0.364088
					1.51667	64399.9	0.0340717		5.1	64124.4	0.0696272		0.5	95079.4	0.413475		0.466667	95949.2	0.45936
					1.53333	64563.1	0.0462195		5.11667	63537.7	0.024289		0.516667	94749.3	0.379515		0.483333	95290.5	0.395242
					1.55	64751	0.060195		5.13333	63783.3	0.0432624		0.533333	94562	0.360252		0.5	95562.4	0.421705
					1.56667	64584.2	0.0477897		5.15	64303.4	0.0834591		0.55	95152.4	0.420992		0.516667	94895.1	0.356758
					1.58333	65069.9	0.0839221		5.16667	63840.8	0.0477089		0.566667	94842.8	0.389138		0.533333	94419.7	0.310485
					1.6	65194.6	0.0931962		5.18333	64591.4	0.105717		0.583333	96265.7	0.535524		0.55	94891.9	0.356441
					1.61667	65121.7	0.0877706		5.2	63988.7	0.0591363		0.6	94894.2	0.39443		0.566667	94931.9	0.360337
					1.63333	65110.4	0.0869336		5.21667	63953	0.0563787		0.616667	95777.2	0.485271		0.583333	95108	0.377478
					1.65	64907.8	0.0718633		5.23333	63570.5	0.026817		0.633333	95966.7	0.504764		0.6	94955.7	0.362654
					1.66667	65027.4	0.0807592		5.25	64062.7	0.0648569		0.65	96012.6	0.509484		0.616667	95413.5	0.407212
					1.68333	65055.4	0.0828425		5.26667	64260.2	0.0801194		0.666667	95153.5	0.421108		0.633333	96072.9	0.4714
					1.7	65288.7	0.100199		5.28333	64246.9	0.079093		0.683333	96655.2	0.575599		0.65	95783.1	0.443195
					1.71667	65248.1	0.0971768		5.3	64150.2	0.0716203		0.7	96372.2	0.546481		0.666667	95880.9	0.452706
					1.73333	64904.2	0.0715924		5.31667	64219.2	0.0769551		0.716667	95808.8	0.488521		0.683333	95372.5	0.403229
					1.75	65440	0.111454		5.33333	64232.4	0.0779706		0.733333	96001.4	0.508336		0.7	95454.2	0.411177
					1.76667	65066.7	0.0836847		5.35	64107.1	0.0682889		0.75	96775.5	0.587978		0.716667	95974.8	0.461848
					1.78333	64738.3	0.059249		5.36667	64038.8	0.0630102		0.766667	96422.1	0.551623		0.733333	95772.9	0.442201
					1.8	65316.4	0.102259		5.38333	63931.2	0.0546948		0.783333	96151.6	0.52379		0.75	95445.7	0.410349
					1.81667	65440.9	0.111519		5.4	64080.8	0.0662556		0.8	96031.2	0.511405		0.766667	95609.8	0.426318
					1.83333	65338.2	0.103879		5.41667	64088.9	0.0668869		0.816667	96648.8	0.574947		0.783333	95876.9	0.452325
					1.85	65547	0.119412		5.43333	64498.2	0.0985157		0.833333	96639	0.573934		0.8	96559.1	0.518723
					1.86667	64990.3	0.0779958		5.45	64166.1	0.0728529		0.85	96321.9	0.541308		0.816667	96889.6	0.55089
					1.88333	65395.7	0.108157		5.46667	64046.9	0.0636352		0.866667	96789.9	0.589462		0.833333	95899.8	0.454545
					1.9	65357	0.105275		5.48333	63684.9	0.0356638		0.883333	96343.6	0.543546		0.85	96820.9	0.544205
					1.91667	64992.7	0.078178		5.5	64237.5	0.0783664		0.9	96423.3	0.551744		0.866667	96392.6	0.502512
					1.93333	65103.6	0.0864289		5.51667	64132.8	0.0702784		0.916667	97156.6	0.627188		0.883333	96466.7	0.50973
					1.95	64714.2	0.0574598		5.53333	64282.3	0.0818293		0.933333	97430.6	0.655379		0.9	96528.8	0.515771
					1.96667	65440.7	0.111505		5.55	64320.1	0.0847508		0.95	97070.2	0.618298		0.916667	96428.7	0.506031
					1.98333	65011.9	0.0796069		5.56667	63939.4	0.055326		0.966667	97160.3	0.627571		0.933333	96904.3	0.552319
					2	65323	0.102747		5.58333	63836.3	0.0473622		0.983333	96548.6	0.564632		0.95	96909.3	0.552806
					2.01667	65286.2	0.100008		5.6	63917.7	0.0536543		1	97562.1	0.6689		0.966667	96659.6	0.528505
					2.03333	65192.8	0.0930628		5.61667	64111	0.0685877		1.01667	96500.1	0.559639		0.983333	97744.9	0.634145
					2.05	65195.4	0.0932522		5.63333	64097	0.0675109		1.03333	97264.1	0.638247		1	95569.3	0.422381
					2.06667	65188.7	0.0927579		5.65	63601.5	0.0292136		1.05	97437.5	0.656088		1.01667	96338.8	0.497276
					2.08333	65630.6	0.125634		5.66667	64017.6	0.0613711		1.06667	97724.5	0.685608		1.03333	97246.1	0.585591
					2.1	64986.4	0.0777067		14.4333	64665.9	0.111478		1.08333	98122.6	0.726573		1.05	96593.4	0.522062
					2.11667	65576.8	0.12163		14.45	65372.4	0.166079		1.1	97429.7	0.655282		1.06667	96926.3	0.554468
					2.13333	65500.8	0.115977		14.4667	65640.6	0.1868		1.11667	97426.8	0.654981		1.08333	98077.9	0.66655
					2.15	65633.9	0.12588		14.4833	64970.7	0.13503		1.13333	97261.4	0.637963		1.1	97671.5	0.626994
					2.16667	65048.3	0.0823093		14.5	65235.1	0.155462		1.15	98102.6	0.724517		1.11667	96756.2	0.53791
					2.18333	65718.1	0.132143		14.5167	65250.1	0.156625		1.16667	97826	0.696051		1.13333	96878.8	0.54984
					2.2	65298.4	0.100922		14.5333	65166.1	0.150131		1.18333	98457.2	0.760996		1.15	96877.4	0.5497
					2.21667	65684.4	0.129634		14.55	65067.3	0.1425		1.2	98379.1	0.752956		1.16667	97565.2	0.616653
					2.23333	65117.1	0.0874291		14.5667	65236.5	0.155573		1.21667	98254.2	0.740107		1.18333	98251.2	0.68342
					2.25	65625.9	0.125282		14.5833	65490	0.175162		1.23333	97919	0.70562		1.2	97755.1	0.635136
					2.26667	65790	0.137494		14.6	65283.6	0.159211		1.25	98772	0.79338		1.21667	96935.2	0.555334
					2.28333	65668	0.128413		14.6167	65373.8	0.166183		1.26667	98360.8	0.751074		1.23333	97953.6	0.65446
					2.3	65207.1	0.094124		14.6333	65176.7	0.150949		1.28333	98140.6	0.728426		1.25	97359.1	0.596595
					2.31667	65090.8	0.0854762		14.65	65551.3	0.179906		1.3	98741.3	0.790222		1.26667	96907.7	0.552655
					2.33333	65548.6	0.119534		14.6667	65539.4	0.178986		1.31667	98511	0.766534		1.28333	97063.5	0.567821
					2.35	65906.1	0.146125		14.6833	65501.9	0.176082		1.33333	97547.6	0.667408		1.3	97926.5	0.65182
					2.36667	65411	0.109296		14.7	65258.4	0.157269		1.35	98556.5	0.771208		1.31667	97580	0.618096
					2.38333	65542.6	0.119086		14.7167	65332.9	0.163026		1.36667	98722.7	0.788309		1.33333	97471	0.607484
					2.4	65582.5	0.122052		14.7333	65484.8	0.174765		1.38333	98532.6	0.768751		1.35	98409.2	0.698803
					2.41667	65254.5	0.0976507		14.75	65397.3	0.167998		1.4	98515.7	0.767016		1.36667	97677.6	0.627597
					2.43333	65613.9	0.124388		14.7667	65278.1	0.158789		1.41667	98980.6	0.81484		1.38333	97178.1	0.578973
					2.45	66079.3	0.159012		14.7833	65682.6	0.190047		1.43333	98507.5	0.766165		1.4	97884.3	0.647712
					2.46667	65256	0.097767		14.8	65282.7	0.159144		1.45	98837.7	0.800136		1.41667	98437.1	0.701516
					2.48333	65719.9	0.132278		14.8167	65438.9	0.171216		1.46667	99033.1	0.820241		1.43333	98194.6	0.677911
					2.5	65875.6	0.143858		14.8333	65114.2	0.146125		1.48333	99067.7	0.823805		1.45	98046.3	0.663481
					2.51667	65605.9	0.123795		14.85	65462.2	0.173013		1.5	99420.5	0.860096		1.46667	98529.2	0.710484
					2.53333	65609.5	0.124061		14.8667	65737.4	0.194288		1.51667	99315.8	0.849332		1.48333	97743.6	0.634021
					2.55	65880.5	0.144222		14.8833	65688.6	0.190514		1.53333	99251.7	0.842737		1.5	99012.7	0.757541
					2.56667	65781.3	0.136841		14.9	65083.3	0.143731		1.55	99970.9	0.916728		1.51667	98330.5	0.691143
					2.58333	65629.3	0.125535		14.9167	65236.5	0.155571		1.56667	99868.2	0.906158		1.53333	97985.1	0.657522
					2.6	65659.2	0.127757		14.9333	64842.1	0.125093		1.58333	99901.1	0.909545		1.55	98781.8	0.735065
					2.61667	65594.5	0.122943		14.95	65253	0.156851		1.6	99240.1	0.841539		1.56667	98185.6	0.677038
					2.63333	65790.5	0.137529		14.9667	65458.3	0.172717		1.61667	98510.5	0.766481		1.58333	98724.2	0.729468
					2.65	66126.4	0.162515		14.9833	65186.6	0.151713		1.63333	99633.6	0.882027		1.6	98409.6	0.698845
					2.66667	65797.3	0.138031		15	65677.6	0.189662		1.65	98913.5	0.807937		1.61667	98592.3	0.71662
					2.68333	65746.6	0.13426		15.0167	65044.5	0.140734		1.66667	99570.1	0.875496		1.63333	97414.5	0.601982
					2.7	65778.8	0.13666		15.0333	65466.3	0.17333		1.68333	99862.5	0.905574		1.65	98640.8	0.721343
					2.71667	66336.8	0.17817		15.05	65229.1	0.155003		1.7	99945.8	0.914139		1.66667	98342.8	0.692337
					2.73333	65859	0.142626		15.0667	65299.1	0.160413		1.71667	99525.2	0.870875		1.68333	99232.9	0.778981
					2.75	65764.9	0.135626		15.0833	65135.7	0.14778		1.73333	98779.5	0.79415		1.7	99049.8	0.761153
					2.76667	65746.9	0.134288		15.1	64783.1	0.12053		1.75	100413	0.962185		1.71667	98621.8	0.719498
					2.78333	65695.8	0.130483		15.1167	64824.2	0.123708		1.76667	99967.1	0.916331		1.73333	98953.4	0.751767
					2.8	65468.7	0.113588		15.1333	64814	0.122919		1.78333	99972.9	0.916928		1.75	98060.4	0.66485
					2.81667	66339.9	0.178403		15.15	65341.8	0.163712		1.8	100713	0.99312		1.76667	98170.1	0.675533
					2.83333	66197.8	0.167829		15.1667	65410.9	0.169053		1.81667	100110	0.931078		1.78333	98410.6	0.698937
					2.85	66111.9	0.161439		15.1833	65144.9	0.148496		1.83333	100114	0.931471		1.8	99052.6	0.761424
					2.86667	66032.5	0.155535		15.2	65372.9	0.166115		1.85	99469	0.865092		1.81667	98194.3	0.677885
					2.88333	66067.9	0.158168		15.2167	65227.6	0.154889		1.86667	100685	0.990226		1.83333	98775.8	0.734484
					2.9	65842.6	0.141407		15.2333	65016.7	0.13859		1.88333	99922.5	0.911749		1.85	98440.3	0.701832
					2.91667	65712.4	0.131716		15.25	65280.7	0.158992		1.9	100529	0.974113		1.86667	97963.9	0.655456
					2.93333	65751.1	0.134595		15.2667	65232.6	0.155269		1.91667	100552	0.976475		1.88333	98469.1	0.704633
					2.95	66195.8	0.16768		15.2833	65374.4	0.16623		1.93333	100587	0.980104		1.9	97761.1	0.635724
					2.96667	65607	0.123877		15.3	65321.3	0.162124		1.95	100136	0.933664		1.91667	99307.3	0.786215
					2.98333	66209	0.168659		15.3167	65815.1	0.200289		1.96667	100236	0.94401		1.93333	99716.4	0.826042
					3	65938.8	0.148559		15.3333	65463.5	0.173116		1.98333	99305.2	0.84824		1.95	98564.6	0.713933
					3.01667	66149.1	0.164206		15.35	65704.5	0.191741		2	100354	0.95616		1.96667	98283.3	0.686546
					3.03333	65814.1	0.13928		15.3667	65269.1	0.158089		2.01667	100842	1.00632		1.98333	98628.6	0.720161
					3.05	66229.4	0.170177		15.3833	65615.7	0.184879		2.03333	99887.8	0.908177		2	98783	0.735185
					3.06667	65851.5	0.142064		15.4	65181.5	0.151321		2.05	98860.2	0.802458		2.01667	99185.9	0.774398
					3.08333	66076.4	0.158798		15.4167	65223.1	0.154539		2.06667	99365.1	0.854401		2.03333	99039.3	0.760131
					3.1	65847.2	0.141746		15.4333	65132.6	0.147542		2.08333	99181.2	0.835481		2.05	99120.6	0.768042
					3.11667	66541.3	0.193385		15.45	65670.5	0.189112		2.1	99486.7	0.866913		2.06667	98778.9	0.734786
					3.13333	66731.1	0.207502		15.4667	65358	0.16496		2.11667	99821.8	0.901388		2.08333	99591	0.813833
					3.15	66168.7	0.165664		15.4833	65137.7	0.147941		2.13333	100775	0.999412		2.1	98795.7	0.736426
					3.16667	66068.4	0.158205		15.5	65372.8	0.166107		2.15	99893.5	0.908765		2.11667	98925.6	0.74907
					3.18333	66372.8	0.180849		15.5167	65655.9	0.187986		2.16667	99857.1	0.90502		2.13333	99239.9	0.779661
					3.2	65701.9	0.130939		15.5333	65019.1	0.138776		2.18333	99953.7	0.914954		2.15	99160.9	0.771973
					3.21667	65878.7	0.144091		15.55	65416	0.169446		2.2	99895.7	0.908989		2.16667	98412.1	0.69908
					3.23333	66227	0.169998		15.5667	65248	0.156466		2.21667	99957.5	0.915351		2.18333	98907.7	0.747321
					3.25	66484.8	0.189177		15.5833	65282	0.159087		2.23333	99967.2	0.916342		2.2	99494.3	0.80442
					3.26667	66281.4	0.174051		15.6	65338	0.163421		2.25	100686	0.990265		2.21667	99670	0.821525
					3.28333	65894.6	0.145272		15.6167	65805.8	0.199572		2.26667	99623.3	0.880963		2.23333	99243.5	0.780013
					3.3	66025.8	0.155034		15.6333	64951.6	0.133559		2.28333	99451.1	0.863252		2.25	99579.3	0.812691
					3.31667	66186.2	0.166966		15.65	65210.1	0.153534		2.3	100135	0.933636		2.26667	99255.1	0.781141
					3.33333	65816.3	0.13945		15.6667	65314.9	0.161636		2.31667	100300	0.950534		2.28333	99459.8	0.801059
					3.35	65524.9	0.117765		15.6833	65745.6	0.194919		2.33333	100189	0.939214		2.3	99476.7	0.802705
					3.36667	65929.2	0.147848		15.7	65357.4	0.164916		2.35	99837.5	0.903005		2.31667	99477	0.802735
					3.38333	65819.1	0.139657		15.7167	65473.6	0.1739		2.36667	100644	0.985974		2.33333	99863	0.840304
					3.4	65814.5	0.139312		15.7333	65339.9	0.163564		2.38333	100145	0.934644		2.35	99915.1	0.845377
					3.41667	65842.9	0.141428		15.75	65338.1	0.163428		2.4	100288	0.949377		2.36667	99778.2	0.832051
					3.43333	65617.9	0.124686		15.7667	65054.8	0.141533		2.41667	100014	0.921113		2.38333	99197.4	0.775521
					3.45	65854	0.142251		15.7833	65298.5	0.160366		2.43333	100495	0.970655		2.4	98881	0.744727
					3.46667	65639.3	0.12628		15.8	65057.1	0.141711		2.45	99771.7	0.896236		2.41667	100376	0.890255
					3.48333	65876.2	0.143901		15.8167	64941.1	0.132745		2.46667	100338	0.954545		2.43333	99471.4	0.802195
					3.5	65895.7	0.145357		15.8333	65102.2	0.145194		2.48333	100387	0.959537		2.45	99932.5	0.84707
					3.51667	65751.9	0.134653		15.85	65866.9	0.204296		2.5	99938.1	0.91335		2.46667	100461	0.898529
					3.53333	66091.9	0.159947		15.8667	65408.5	0.168869		2.51667	100031	0.922903		2.48333	99944.1	0.848203
					3.55	65332.7	0.103472		15.8833	65497.5	0.175741		2.53333	100242	0.944616		2.5	99978.8	0.851579
					3.56667	66166.8	0.165521		15.9	65202.3	0.152931		2.55	100099	0.929878		2.51667	100331	0.885904
					3.58333	65740.4	0.133802		15.9167	65148.7	0.148788		2.56667	100149	0.935058		2.53333	100332	0.885911
					3.6	65556.8	0.120142		15.9333	65527.9	0.178092		2.58333	100192	0.939442		2.55	101052	0.956087
					3.61667	65971.1	0.150964		15.95	65388.9	0.167349		2.6	100531	0.974304		2.56667	100075	0.860963
					3.63333	65622.1	0.124999		15.9667	65451.8	0.172215		2.61667	101441	1.06792		2.58333	100328	0.885546
					3.65	65032.7	0.0811533		15.9833	65546	0.179495		2.63333	100170	0.937249		2.6	99230.3	0.778726
					3.66667	65434	0.111007		16	65675.5	0.1895		2.65	100004	0.920118		2.61667	100168	0.869974
					3.68333	65240.9	0.0966435		16.0167	65203.8	0.153046		2.66667	100514	0.972621		2.63333	99787.9	0.832997
					3.7	65362	0.105646		16.0333	65214.1	0.153842		2.68333	100930	1.01544		2.65	100046	0.858146
					3.71667	65234	0.0961242		16.05	65449.9	0.172066		2.7	99234.4	0.840958		2.66667	99676.1	0.822115
					3.73333	65315.8	0.102212		16.0667	65451	0.172154		2.71667	100108	0.930864		2.68333	99930.7	0.846893
					3.75	65232.6	0.0960263		16.0833	65299.2	0.16042		2.73333	99622.9	0.880927		2.7	101481	0.997755
					3.76667	64669.6	0.0541359		16.1	65564.7	0.180935		2.75	100375	0.958337		2.71667	99031.2	0.759343
					3.78333	64927.1	0.0732983		16.1167	65400.6	0.168255		2.76667	100112	0.931261		2.73333	100597	0.911737
					3.8	65256.2	0.0977757		16.1333	65904.1	0.207168		2.78333	100019	0.92171		2.75	99744.1	0.828731
					3.81667	64991.4	0.0780784		16.15	65556.8	0.180328		2.8	100890	1.01128		2.76667	99950	0.848775
					3.83333	64943.8	0.074538		16.1667	65558.9	0.18049		2.81667	100615	0.983001		2.78333	100727	0.924427
					3.85	64945.7	0.0746795		16.1833	65488.4	0.175038		2.83333	100375	0.958321		2.8	99969.2	0.850648
					3.86667	65219	0.0950086		16.2	65163.4	0.149927		2.85	99992.3	0.918925		2.81667	100202	0.873321
					3.88333	64484.1	0.0403409		16.2167	65432.3	0.170704		2.86667	100845	1.00666		2.83333	100293	0.882135
					3.9	65043.1	0.0819286		16.2333	65425.1	0.170151		2.88333	100867	1.00887		2.85	100316	0.88438
					3.91667	65488	0.115022		16.25	65796.1	0.198824		2.9	100509	0.972053		2.86667	100129	0.8662
					3.93333	64800.7	0.0638935		16.2667	65383.5	0.166933		2.91667	100513	0.972453		2.88333	100921	0.943251
					3.95	64841	0.0668916		16.2833	65574.2	0.181674		2.93333	100079	0.927883		2.9	100507	0.902951
					3.96667	65091.3	0.0855149		16.3	65856.5	0.203492		2.95	100112	0.931263		2.91667	100705	0.922269
					3.98333	65127.8	0.0882265		16.3167	65416.1	0.169452		2.96667	100857	1.00786		2.93333	100872	0.938475
					4	64981.2	0.0773185		16.3333	65938.1	0.209798		2.98333	100937	1.01608		2.95	100500	0.90233
					4.01667	65173.8	0.0916478		16.35	65369.4	0.165843		3	100933	1.01572		2.96667	100866	0.937945
					4.03333	64654.5	0.0530194		16.3667	65211.7	0.153653		3.01667	100780	0.999954		2.98333	100895	0.940762
					4.05	65137.9	0.0889772		16.3833	65176.8	0.150956		3.03333	100818	1.00389		3	99486	0.803612
					4.06667	64710.3	0.0571675		16.4	65719.3	0.192883		3.05	100594	0.980805		3.01667	99946.1	0.848395
					4.08333	64628.8	0.051104		16.4167	65742.3	0.194663		3.06667	101161	1.03918		3.03333	99788.2	0.833029
					4.1	65025.8	0.0806394		16.4333	65837.3	0.202006		3.08333	100418	0.96273		3.05	100441	0.896566
					4.11667	64814.3	0.0649059		16.45	65700.8	0.191452		3.1	101222	1.04541		3.06667	99374.2	0.79273
					4.13333	65294.5	0.100632		16.4667	65625.5	0.18564		3.11667	100035	0.923304		3.08333	100462	0.898631
					4.15	65284.5	0.0998841		16.4833	65444.1	0.171615		3.13333	100962	1.01867		3.1	100291	0.881934
					4.16667	65001.2	0.078811		16.5	65465.8	0.173293		3.15	101468	1.07075		3.11667	99824.8	0.836587
					4.18333	65138.2	0.0890024		16.5167	65315	0.161641		3.16667	100718	0.993539		3.13333	99597.4	0.814457
					4.2	65322.4	0.102702		16.5333	65187.4	0.151777		3.18333	100519	0.973066		3.15	100736	0.925283
					4.21667	65129	0.088314		16.55	65476.8	0.174146		3.2	101162	1.03928		3.16667	100387	0.891336
					4.23333	64917.6	0.0725926		16.5667	65649.3	0.187475		3.21667	100476	0.968683		3.18333	100017	0.85533
					4.25	65272.7	0.0990032		16.5833	65562.7	0.180781		3.23333	100122	0.932264		3.2	100774	0.929008
					4.26667	64723.3	0.0581378		16.6	65098.7	0.144923		3.25	100681	0.98981		3.21667	100996	0.950547
					4.28333	65381.9	0.107134		16.6167	64796	0.12153		3.26667	101051	1.02784		3.23333	99786.3	0.832841
					4.3	65192.2	0.0930183		16.6333	65391.5	0.167551		3.28333	101657	1.09017		3.25	101074	0.95822
					4.31667	65439.2	0.111392		16.65	65690.5	0.190659		3.3	100544	0.975684		3.26667	100720	0.923739
					4.33333	65163.1	0.0908559		16.6667	65360.7	0.165172		3.31667	100740	0.99584		3.28333	99846	0.838651
					4.35	64879.6	0.0697642		16.6833	65632.5	0.186177		3.33333	101636	1.08807		3.3	99761.1	0.830394
					4.36667	65333.6	0.103537		16.7	65200.1	0.152762		3.35	100732	0.994983		3.31667	101175	0.968054
					4.38333	65436.5	0.11119		16.7167	65825.5	0.20109		3.36667	101139	1.03686		3.33333	101015	0.952452
					4.4	65317.2	0.102315		16.7333	65318.4	0.161902		3.38333	101321	1.05559		3.35	100445	0.896958
					4.41667	65134.8	0.0887508		16.75	65406.3	0.168693		3.4	101239	1.04719		3.36667	100470	0.899395
					4.43333	64907.9	0.0718682		16.7667	65655.9	0.187982		3.41667	100519	0.973139		3.38333	100549	0.90711
					4.45	65015.9	0.0799037		16.7833	65380.2	0.166682		3.43333	100126	0.932674		3.4	101054	0.956251
					4.46667	65849.9	0.14195		16.8	65599.6	0.183636		3.45	100198	0.940053		3.41667	101028	0.95371
					4.48333	65183.5	0.0923702		16.8167	65476.2	0.174097		3.46667	101282	1.05165		3.43333	99838.4	0.83791
					4.5	65476	0.114132		16.8333	65509.9	0.176701		3.48333	101256	1.0489		3.45	100460	0.898415
					4.51667	65101.6	0.0862769		16.85	65532.1	0.178416		3.5	101622	1.08657		3.46667	99959.6	0.849707
					4.53333	65416.7	0.109722		16.8667	65266.7	0.157904		3.51667	101498	1.07382		3.48333	100890	0.940259
					4.55	65197.5	0.0934155		16.8833	65726.2	0.193419		3.53333	101092	1.03206		3.5	101323	0.982455
					4.56667	64947.9	0.0748422		16.9	65325.2	0.162431		3.55	101211	1.04426		3.51667	100510	0.903326
					4.58333	64592.4	0.0483932		16.9167	65356.5	0.164851		3.56667	101432	1.06701		3.53333	101314	0.981518
					4.6	65226.7	0.0955858		16.9333	65404.3	0.168541		3.58333	101504	1.07444		3.55	100395	0.892069
					4.61667	65161.6	0.090742		16.95	65335.4	0.163217		3.6	101066	1.02936		3.56667	99892.1	0.84314
					4.63333	65324	0.102822		16.9667	65665.1	0.188693		3.61667	101491	1.07316		3.58333	100391	0.891712
					4.65	65019.4	0.0801628		16.9833	65381.4	0.16677		3.63333	100924	1.01475		3.6	100507	0.902969
					4.66667	65199.7	0.0935765		17	65177.6	0.151025		3.65	100997	1.02228		3.61667	100682	0.92003
					4.68333	65277.7	0.0993784		17.0167	65549.8	0.179786		3.66667	101562	1.08043		3.63333	100272	0.880091
					4.7	65680.2	0.129323		17.0333	65328.6	0.162693		3.68333	100258	0.946217		3.65	100202	0.873337
					4.71667	65611.1	0.124181		17.05	65990.7	0.213862		3.7	100265	0.947003		3.66667	100715	0.923253
					4.73333	65274.2	0.0991145		17.0667	65628.8	0.185892		3.71667	100875	1.00977		3.68333	100873	0.938612
					4.75	65251.1	0.0973988		17.0833	65263.2	0.157641		3.73333	100482	0.969318		3.7	100646	0.916513
					4.76667	65078.3	0.0845417		17.1	65088.8	0.144157		3.75	100699	0.991662		3.71667	100501	0.902418
					4.78333	65357.1	0.105283		17.1167	65272.3	0.158341		3.76667	102083	1.13398		3.73333	100740	0.925659
					4.8	65419.1	0.1099		17.1333	65333.7	0.163086		3.78333	100312	0.951813		3.75	99674.3	0.821943
					4.81667	65490.1	0.115183		17.15	65813.9	0.200199		3.8	101358	1.05948		3.76667	100804	0.931889
					4.83333	65419.9	0.10996		17.1667	65966	0.211951		3.81667	100087	0.928693		3.78333	100954	0.946489
					4.85	65248.5	0.0972079		17.1833	65768.5	0.196688		3.83333	100392	0.960001		3.8	101091	0.959875
					4.86667	65072.9	0.0841397		17.2	65495.7	0.175605		3.85	102170	1.14298		3.81667	101452	0.994958
					4.88333	64985.1	0.0776137		17.2167	65794.9	0.198725		3.86667	101546	1.07875		3.83333	100773	0.928888
					4.9	65674.6	0.128902		17.2333	65274.7	0.158523		3.88333	101257	1.04904		3.85	100463	0.898663
					4.91667	65581.3	0.121963		17.25	65665.9	0.188757		3.9	100839	1.006		3.86667	101093	0.959985
					4.93333	65566.8	0.120886		17.2667	65203.7	0.153039		3.91667	100932	1.01558		3.88333	101164	0.966932
					4.95	65303.6	0.101302		17.2833	65562.3	0.180753		3.93333	101718	1.09647		3.9	100973	0.948387
					4.96667	65659.2	0.12776		17.3	65972.3	0.212438		3.95	101097	1.03255		3.91667	100763	0.927904
					4.98333	64972.9	0.0767		17.3167	65351.4	0.164456		3.96667	100945	1.01695		3.93333	101313	0.981486
					5	65476.5	0.114171		17.3333	65238.3	0.155712		3.98333	100461	0.967129		3.95	100196	0.872766
					5.01667	64923	0.0729943		17.35	65368.7	0.165789		4	101378	1.06146		3.96667	100923	0.943477
					5.03333	65187.2	0.0926466		17.3667	65435.4	0.170943		4.01667	101443	1.06821		3.98333	100077	0.861145
					5.05	64968.9	0.0764018		17.3833	65239.9	0.15584		4.03333	101850	1.11001		4	100779	0.929423
					5.06667	65396.1	0.10819		17.4	65988	0.213652		4.05	100810	1.003		4.01667	100550	0.907136
					5.08333	65152.1	0.0900381		17.4167	65854.4	0.203327		4.06667	101141	1.0371		4.03333	101934	1.04187
					5.1	65079.8	0.0846594		17.4333	65546.2	0.17951		4.08333	101009	1.02352		4.05	101124	0.963013
					5.11667	64867.2	0.0688415		17.45	65788.4	0.198228		4.1	102005	1.12598		4.06667	101233	0.97365
					5.13333	65755.9	0.134953		17.4667	65251.4	0.156722		4.11667	101069	1.02968		4.08333	101058	0.956648
					5.15	65192.9	0.0930697		17.4833	65205.6	0.153188		4.13333	100997	1.02226		4.1	100920	0.943216
					5.16667	65209.2	0.0942807		17.5	65429.4	0.170479		4.15	101564	1.08064		4.11667	100927	0.943895
					5.18333	65276.2	0.0992656		17.5167	65479.4	0.174349		4.16667	100763	0.9982		4.13333	100624	0.91434
					5.2	65526.1	0.117855		17.5333	65599.7	0.18364		4.18333	100918	1.01413		4.15	100977	0.948786
					5.21667	65895.3	0.145323		17.55	65590.5	0.182931		4.2	100761	0.997987		4.16667	101441	0.993943
					5.23333	65508	0.116515		17.5667	65319.8	0.162012		4.21667	101210	1.04425		4.18333	101217	0.972068
					5.25	65563.3	0.120625		17.5833	66094.4	0.221875		4.23333	101108	1.0337		4.2	100859	0.937218
					5.26667	65752.5	0.134702		17.6	65553.3	0.180056		4.25	101414	1.06524		4.21667	100772	0.9288
					5.28333	65099.8	0.0861406		17.6167	65759.8	0.196019		4.26667	100234	0.94382		4.23333	101109	0.961606
					5.3	65661.6	0.127939		17.6333	65521.4	0.177595		4.28333	101636	1.08805		4.25	101814	1.03016
					5.31667	65471.5	0.113798		17.65	66629	0.263194		4.3	101057	1.02847		4.26667	101285	0.978713
					5.33333	65848.8	0.141865		17.6667	65489.4	0.175117		4.31667	101341	1.05769		4.28333	101042	0.955054
					5.35	65533.1	0.118378		17.6833	65569.2	0.181282		4.33333	101198	1.04296		4.3	101073	0.95813
					5.36667	66088.7	0.159715		17.7	65490.2	0.175182		4.35	101359	1.05954		4.31667	100686	0.920403
					5.38333	65265.8	0.0984938		17.7167	66167.4	0.227517		4.36667	100981	1.0207		4.33333	100443	0.896763
					5.4	65353.7	0.10503		17.7333	65827.1	0.201214		4.38333	100712	0.993001		4.35	101006	0.951545
					5.41667	65659.1	0.12775		17.75	65396	0.167897		4.4	101820	1.10697		4.36667	101723	1.02131
					5.43333	64934	0.0738111		17.7667	65741.5	0.194598		4.41667	101485	1.0725		4.38333	100715	0.923225
					5.45	65422.6	0.110155		17.7833	65665.4	0.18872		4.43333	101298	1.05326		4.4	101035	0.954368
					5.46667	65141	0.0892091		17.8	65960	0.21149		4.45	101660	1.09055		4.41667	101552	1.00469
					5.48333	65365.1	0.105877		17.8167	65578.2	0.181984		4.46667	100983	1.02088		4.43333	101823	1.03113
					5.5	65535.1	0.118527		17.8333	66413.6	0.246541		4.48333	101691	1.09373		4.45	101893	1.03786
					5.51667	65770.8	0.136062		17.85	65812.3	0.200072		4.5	101202	1.04336		4.46667	101691	1.01825
					5.53333	65626.3	0.125311		17.8667	65513.2	0.176959		4.51667	100976	1.02011		4.48333	100635	0.915486
					5.55	65924.2	0.147471		17.8833	65546	0.179494		4.53333	101603	1.08463		4.5	102198	1.06762
					5.56667	65335.3	0.103662		17.9	65808.4	0.199774		4.55	102174	1.14339		4.51667	100763	0.927906
					5.58333	65562.2	0.120543		17.9167	66157.2	0.226729		4.56667	101090	1.03184		4.53333	101131	0.963765
					5.6	65210.6	0.0943902		17.9333	65299.2	0.160423		4.58333	101073	1.03008		4.55	100984	0.9494
					5.61667	65422.5	0.110149		17.95	65440.8	0.171359		4.6	101394	1.06313		4.56667	101668	1.01597
					5.63333	65792	0.137643		17.9667	65889	0.206001		4.61667	102024	1.12793		4.58333	102201	1.0679
					5.65	65135.4	0.0887926		17.9833	65251.2	0.156708		4.63333	101205	1.04365		4.6	101313	0.981491
					5.66667	65402.6	0.108667		18	65721.5	0.193052		4.65	100770	0.998904		4.61667	101737	1.02276
					5.68333	65533.7	0.118422		18.0167	65735.9	0.194166		4.66667	100699	0.991602		4.63333	100433	0.89582
					5.7	65249.3	0.0972634		18.0333	65640.8	0.18682		4.68333	101454	1.06927		4.65	101061	0.95692
					5.71667	65817.7	0.139548		18.05	65365.9	0.165572		4.7	100439	0.964917		4.66667	100672	0.919085
					5.73333	65140.2	0.089148		18.0667	65833.9	0.201744		4.71667	101495	1.07355		4.68333	102178	1.06565
					5.75	65723.7	0.13256		18.0833	65443.6	0.171576		4.73333	101209	1.04415		4.7	100524	0.904662
					5.76667	64946.2	0.0747187		18.1	66112.7	0.223285		4.75	100925	1.01491		4.71667	100249	0.877837
					5.78333	65707.1	0.131322		18.1167	66208.3	0.230679		4.76667	101127	1.03568		4.73333	100887	0.939933
					5.8	65452.1	0.112353		18.1333	66021.5	0.216243		4.78333	101186	1.04178		4.75	100933	0.944455
					5.81667	66148.5	0.164158		18.15	66097.4	0.222108		4.8	101408	1.06457		4.76667	101230	0.97333
					5.83333	65747.4	0.134318		18.1667	65309.7	0.161229		4.81667	101059	1.02865		4.78333	100488	0.901095
					5.85	65574.4	0.121453		18.1833	65561.8	0.180717		4.83333	100904	1.01275		4.8	101174	0.967895
					5.86667	65586.8	0.122371		18.2	65931.2	0.209261		4.85	101350	1.05861		4.81667	100765	0.928109
					5.88333	65547	0.119415		18.2167	66124	0.224161		4.86667	101400	1.06377		4.83333	100613	0.91333
					5.9	65565.8	0.120809		18.2333	65710.7	0.192222		4.88333	100903	1.01258		4.85	100686	0.920376
					5.91667	65694.5	0.130389		18.25	65217.5	0.154103		4.9	101285	1.05191		4.86667	101481	0.997766
					5.93333	65147.4	0.0896865		18.2667	65341	0.16365		4.91667	100626	0.9841		4.88333	101242	0.974511
					5.95	64897.3	0.0710794		18.2833	65724.3	0.193275		4.93333	102079	1.13359		4.9	101514	1.00102
					5.96667	65208.9	0.0942626		18.3	65799.7	0.199098		4.95	100955	1.018		4.91667	101340	0.984118
					5.98333	65891.8	0.14506		18.3167	65444.7	0.171667		4.96667	101558	1.07999		4.93333	100495	0.901807
					6	65176.8	0.0918751		18.3333	65932.4	0.209357		4.98333	100751	0.997023		4.95	101504	1
					6.01667	65466.7	0.113441		18.35	65580.5	0.182156		5	101247	1.04802		4.96667	99867.1	0.840705
					6.03333	65621.1	0.124929		18.3667	65453.5	0.172345		5.01667	101413	1.06512		4.98333	100939	0.945001
					6.05	65548.6	0.119534		18.3833	65601.9	0.183811		5.03333	100620	0.983478		5	101132	0.963795
					6.06667	65497.9	0.115761		18.4	65310.7	0.16131		5.05	101368	1.06042
					6.08333	65518	0.117253		18.4167	66301.7	0.237893		5.06667	101860	1.11108
					6.1	65136.6	0.0888813		18.4333	66082.2	0.220934		5.08333	101085	1.03133
					6.11667	65496.5	0.115657		18.45	66001.1	0.21466		5.1	100998	1.02237
					6.13333	65453.5	0.112456		18.4667	65220.8	0.154363		5.11667	101132	1.03613
					6.15	65690.4	0.130082		18.4833	65627.5	0.18579		5.13333	101387	1.06242
					6.16667	65611.4	0.124207		18.5	65626.8	0.18574		5.15	101335	1.05704
					6.18333	65473.4	0.113939		18.5167	65058	0.141779		5.16667	100504	0.971531
					6.2	65519.5	0.117367		18.5333	65394.7	0.167803		5.18333	101501	1.07415
					6.21667	65301.6	0.101156		18.55	65954	0.211023		5.2	101052	1.02791
					6.23333	65904.7	0.146027		18.5667	65373.7	0.166178		5.21667	100656	0.987232
					6.25	65950.6	0.149442		18.5833	65817.9	0.200508		5.23333	101237	1.04703
					6.26667	65938	0.148501		18.6	65556.9	0.180338		5.25	101416	1.06537
					6.28333	65431.2	0.110797		18.6167	65700.3	0.191415		5.26667	100581	0.979541
					6.3	65688.4	0.129934		18.6333	65835	0.201825		5.28333	101079	1.03074
					6.31667	65854.4	0.142282		18.65	65586.4	0.182618		5.3	101124	1.03533
					6.33333	65781.2	0.136839		18.6667	64840.8	0.124994		5.31667	101716	1.09623
					6.35	65866.1	0.143152		18.6833	65672.5	0.189271		5.33333	101970	1.12236
					6.36667	66032.9	0.155558		18.7	65398.2	0.168068		5.35	100817	1.00379
					6.38333	65526	0.117853		18.7167	65508.7	0.17661		5.36667	100780	1
					6.4	65744.5	0.134102		18.7333	66148	0.226017
					6.41667	65468.9	0.113605		18.75	65994.5	0.214156
					6.43333	65796.2	0.137951		18.7667	66211.5	0.230921
					6.45	65915	0.146793		18.7833	65680.4	0.189881
					6.46667	65607.9	0.12394		18.8	65827.7	0.201265
					6.48333	65770	0.136002		18.8167	65534.3	0.178586
					6.5	65911.6	0.146537		18.8333	65290.4	0.159742
					6.51667	65013.9	0.0797534		18.85	65731	0.193792
					6.53333	66087.8	0.159643		18.8667	65770.5	0.196842
					6.55	65712.7	0.131743		18.8833	65895.8	0.206526
					6.56667	65903.2	0.145915		18.9	66200.3	0.230055
					6.58333	66050.3	0.156859		18.9167	65925.9	0.208851
					6.6	65394.6	0.108073		18.9333	65816.9	0.200432
					6.61667	65490.9	0.11524		18.95	65702.2	0.191561
					6.63333	65517.9	0.117246		18.9667	65498.5	0.175825
					6.65	66011.7	0.153984		18.9833	66027.6	0.21671
					6.66667	65971.7	0.151006		19	65920.6	0.208443
					6.68333	65722.3	0.132454		19.0167	65867.6	0.204345
					6.7	66205.7	0.168414		19.0333	65838.2	0.202077
					6.71667	66042.2	0.15625		19.05	66149.5	0.226131
					6.73333	65690.4	0.130084		19.0667	65729.4	0.193668
					6.75	65717.2	0.132077		19.0833	65840.2	0.202229
					6.76667	66183.5	0.166767		19.1	66110.8	0.223143
					6.78333	65713.7	0.131815		19.1167	65842.2	0.202384
					6.8	66327.7	0.17749		19.1333	65554.9	0.180184
					6.81667	65572.4	0.121305		19.15	65272.1	0.158328
					6.83333	65613.6	0.124367		19.1667	65958.7	0.211386
					6.85	65293.2	0.100535		19.1833	65345.4	0.16399
					6.86667	66204.3	0.168314		19.2	65347.1	0.164124
					6.88333	65865.6	0.143115		19.2167	66036.5	0.2174
					6.9	65716.7	0.132034		19.2333	65894	0.206384
					6.91667	66143.4	0.16378		19.25	65150.6	0.148932
					6.93333	65647.9	0.126922		19.2667	65852.2	0.203156
					6.95	66036.4	0.155818		19.2833	65734.2	0.19404
					6.96667	66223.7	0.169755		19.3	65946.9	0.210473
					6.98333	65389.8	0.107718		19.3167	65592.2	0.183061
					7	65810.6	0.139021		19.3333	66030.1	0.216907
					7.01667	66074.7	0.158673		19.35	65672.6	0.189274
					7.03333	65657.7	0.127646		19.3667	65808.9	0.199809
					7.05	65821.4	0.139827		19.3833	66026.8	0.216648
					7.06667	65716.4	0.132015		19.4	65747.5	0.195063
					7.08333	65715.5	0.131951		19.4167	65625.9	0.185666
					7.1	65785.7	0.137171		19.4333	65721.9	0.19309
					7.11667	65635.5	0.125997		19.45	66112	0.223234
					7.13333	65771.5	0.136114		19.4667	65991.8	0.213944
					7.15	66039.1	0.156025		19.4833	66183.8	0.228783
					7.16667	65694.3	0.130371		19.5	65934.7	0.209532
					7.18333	65993.4	0.152626		19.5167	65864.1	0.204076
					7.2	65880.1	0.144191		19.5333	65883.4	0.20557
					7.21667	65893.2	0.145171		19.55	65875.5	0.204954
					7.23333	65643.2	0.126568		19.5667	66120.2	0.223871
					7.25	65923.6	0.14743		19.5833	65334.7	0.163163
					7.26667	65725.8	0.132713		19.6	65787.3	0.198142
					7.28333	66045.1	0.156468		19.6167	66237.1	0.232905
					7.3	65620.9	0.124911		19.6333	65689.4	0.190578
					7.31667	66009.3	0.153808		19.65	66284.7	0.236581
					7.33333	65938.1	0.148505		19.6667	65479.8	0.174373
					7.35	66252.5	0.171899		19.6833	65842.2	0.202387
					7.36667	65545.4	0.119295		19.7	65564.3	0.180904
					7.38333	66149.8	0.164259		19.7167	65988.8	0.213713
					7.4	66126.5	0.162524		19.7333	65578.3	0.181986
					7.41667	65993.1	0.152601		19.75	66019.4	0.21608
					7.43333	65839.1	0.141141		19.7667	65960.8	0.211552
					7.45	66111.3	0.161396		19.7833	66454.4	0.249695
					7.46667	65966.8	0.150641		19.8	66323.5	0.239576
					7.48333	65973.3	0.151129		19.8167	65597	0.183437
					7.5	66014.3	0.15418		19.8333	66154.3	0.226506
					7.51667	66274.7	0.173552		19.85	65501.5	0.17605
					7.53333	65886.9	0.144701		19.8667	66109.7	0.223058
					7.55	66005.1	0.153493		19.8833	65708.4	0.192045
					7.56667	66214.7	0.169083		19.9	65681	0.189929
					7.58333	65972.2	0.151042		19.9167	66444.8	0.248956
					7.6	65809.9	0.138973		19.9333	65875.8	0.204977
					7.61667	66076.1	0.158777		19.95	65790.5	0.198387
					7.63333	66054.8	0.157193		19.9667	66045.2	0.218075
					7.65	66482.5	0.189008		19.9833	65533.2	0.178506
					7.66667	65770.5	0.136044		20	65452	0.172224
					7.68333	65879.3	0.144135		20.0167	65393	0.167671
					7.7	65722.4	0.13246		20.0333	65743.3	0.194741
					7.71667	66246.1	0.171426		20.05	66422	0.247189
					7.73333	65834.8	0.140823		20.0667	65550	0.179803
					7.75	65915.4	0.14682		20.0833	65856.1	0.203458
					7.76667	66134.6	0.163125		20.1	66700.2	0.268695
					7.78333	65625.7	0.125271		20.1167	65276.3	0.158651
					7.8	65871.4	0.143547		20.1333	65932.8	0.209382
					7.81667	66582.5	0.196451		20.15	65935.6	0.209606
					7.83333	66520.4	0.191827		20.1667	65927.5	0.208979
					7.85	66807.2	0.213161		20.1833	65956.1	0.211186
					7.86667	66218.8	0.169392		20.2	65742.3	0.194662
					7.88333	65810.3	0.139004		20.2167	65823.6	0.200946
					7.9	65862.5	0.142884		20.2333	65812.4	0.200081
					7.91667	66094.2	0.160121		20.25	65749.1	0.195187
					7.93333	66397.7	0.182703		20.2667	65656.1	0.188005
					7.95	66023.2	0.154843		20.2833	65918.6	0.208286
					7.96667	66159	0.164942		20.3	66167.5	0.227527
					7.98333	66169.4	0.165719		20.3167	65594	0.183205
					8	66003.2	0.153353		20.3333	66307.9	0.238374
					8.01667	66097.9	0.160399		20.35	65619.3	0.185158
					8.03333	66040.7	0.156142		20.3667	65794.9	0.198729
					8.05	66129.6	0.162758		20.3833	65687.7	0.190446
					8.06667	65500.1	0.115922		20.4	66053.1	0.218684
					8.08333	66488.6	0.189466		20.4167	66062.9	0.219439
					8.1	65994	0.152664		20.4333	66439	0.248503
					8.11667	66060.2	0.157591		20.45	65723.7	0.193225
					8.13333	66201.7	0.16812		20.4667	65797	0.19889
					8.15	66069.2	0.158264		20.4833	66614.2	0.262049
					8.16667	66390.1	0.182138		20.5	65528.2	0.178114
					8.18333	65735.5	0.133439		20.5167	66187.9	0.229102
					8.2	66324.6	0.177264		20.5333	66068.8	0.219899
					8.21667	66180.1	0.166511		20.55	65592.4	0.183077
					8.23333	66460.6	0.187381		20.5667	66038.3	0.217537
					8.25	66711.7	0.20606		20.5833	66109.4	0.223035
					8.26667	66276.2	0.173658		20.6	66020.2	0.216139
					8.28333	66148	0.164124		20.6167	65735.6	0.194144
					8.3	66276.1	0.173651		20.6333	66133.3	0.22488
					8.31667	66199.2	0.16793		20.65	65584.1	0.182438
					8.33333	65918.7	0.147065		20.6667	65765.7	0.196474
					8.35	65899.5	0.145639		20.6833	65839.4	0.20217
					8.36667	66036.1	0.1558		20.7	66130.6	0.224673
					8.38333	66465.1	0.187712		20.7167	65842.9	0.202439
					8.4	66426.1	0.18481		20.7333	66143.1	0.225638
					8.41667	66288	0.174542		20.75	65830.1	0.201448
					8.43333	65988.4	0.152248		20.7667	65431.8	0.17067
					8.45	66901.2	0.220154		20.7833	66551.6	0.257211
					8.46667	66046.6	0.156579		20.8	65928.6	0.20906
					8.48333	66375.4	0.181045		20.8167	65939.4	0.209899
					8.5	66542.8	0.193498		20.8333	65843.8	0.202508
					8.51667	66532	0.19269		20.85	65946.7	0.210463
					8.53333	65790.4	0.137522		20.8667	65937.2	0.209728
					8.55	66082.5	0.159248		20.8833	66133.1	0.224868
					8.56667	65954.2	0.149708		20.9	66107.5	0.222889
					8.58333	66393.9	0.18242		20.9167	65478.4	0.174265
					8.6	66492.5	0.189754		20.9333	65587.2	0.182678
					8.61667	66237.4	0.170772		20.95	66052.2	0.218613
					8.63333	66134.1	0.163092		20.9667	65859.4	0.203712
					8.65	66638.1	0.200588		20.9833	65818.7	0.200567
					8.66667	66721.5	0.206792		21	65805.2	0.199522
					8.68333	66146.3	0.163999		21.0167	66101.9	0.222455
					8.7	66409.5	0.183576		21.0333	66569.7	0.258609
					8.71667	66299.3	0.175377		21.05	66019.2	0.216066
					8.73333	66621.5	0.199353		21.0667	66044.6	0.218029
					8.75	65968.6	0.150775		21.0833	66338.1	0.240707
					8.76667	66637.1	0.20051		21.1	66019.5	0.216084
					8.78333	66606.2	0.19821		21.1167	65957.7	0.211307
					8.8	66236	0.170668		21.1333	66445.3	0.248991
					8.81667	66257.6	0.172274		21.15	65597.3	0.183456
					8.83333	66280.3	0.173968		21.1667	65438.1	0.171155
					8.85	66899	0.219994		21.1833	66601.8	0.261085
					8.86667	66526.8	0.192301		21.2	66056.6	0.218952
					8.88333	66282.8	0.174151		21.2167	66050.5	0.218485
					8.9	66618.6	0.199132		21.2333	66097.3	0.222096
					8.91667	65800	0.138233		21.25	66176.6	0.228226
					8.93333	66154.4	0.164597		21.2667	65966.4	0.211985
					8.95	66234.6	0.170565		21.2833	65779.7	0.197556
					8.96667	66307.3	0.175975		21.3	65983.3	0.213288
					8.98333	66529.1	0.192476		21.3167	65734.4	0.194053
					9	66320.8	0.176981		21.3333	66074.7	0.220351
					9.01667	66514	0.191352		21.35	65956.8	0.211242
					9.03333	66458.5	0.187221		21.3667	65648.2	0.187394
					9.05	65807.8	0.138813		21.3833	66181.6	0.228613
					9.06667	66386.3	0.181853		21.4	66155	0.226556
					9.08333	66195.1	0.167629		21.4167	65552.3	0.179981
					9.1	65937.8	0.148485		21.4333	65837.2	0.201994
					9.11667	66091.8	0.159946		21.45	66263.6	0.234951
					9.13333	66384.7	0.181732		21.4667	66044.5	0.218014
					9.15	66551.5	0.194146		21.4833	65930.5	0.20921
					9.16667	66390.2	0.182144		21.5	66220.7	0.231634
					9.18333	66204.3	0.16831		21.5167	65619.6	0.185183
					9.2	66647.2	0.201264		21.5333	66220.4	0.231611
					9.21667	67191	0.241717		21.55	66118.4	0.223727
					9.23333	66473.5	0.188342		21.5667	65944.6	0.210298
					9.25	66836.7	0.215362		21.5833	65760.7	0.196083
					9.26667	66266.8	0.172963		21.6	66522.8	0.254986
					9.28333	66417	0.184139		21.6167	65613.7	0.184726
					9.3	66130.8	0.162844		21.6333	66071.3	0.220091
					9.31667	66250.3	0.171732		21.65	66353.6	0.241905
					9.33333	66324.9	0.177282		21.6667	66550.2	0.257102
					9.35	66685.6	0.20412		21.6833	66617.6	0.262311
					9.36667	66506.1	0.190765		21.7	65874.3	0.204865
					9.38333	66405.6	0.183289		21.7167	65551.3	0.1799
					9.4	66440.4	0.185876		21.7333	65993.2	0.214056
					9.41667	66053.4	0.15709		21.75	66065.5	0.21964
					9.43333	66831.6	0.214977		21.7667	65947.9	0.210551
					9.45	66526.2	0.192261		21.7833	66158.4	0.226818
					9.46667	66156.7	0.16477		21.8	66088.1	0.221384
					9.48333	66564.6	0.195119		21.8167	66498.6	0.253112
					9.5	66785.5	0.211553		21.8333	65785.2	0.197976
					9.51667	66462.5	0.187518		21.85	66568.8	0.258536
					9.53333	66221.1	0.169561		21.8667	66252.2	0.234068
					9.55	66390.7	0.182181		21.8833	65933.8	0.209463
					9.56667	66742.3	0.208335		21.9	66155	0.226559
					9.58333	66242.4	0.171148		21.9167	66149.8	0.22616
					9.6	66220.5	0.169521		21.9333	65787.3	0.198139
					9.61667	66377.9	0.181225		21.95	65938.1	0.209795
					9.63333	66366.6	0.180384		21.9667	65805.8	0.199571
					9.65	67008.3	0.228125		21.9833	66402.9	0.245717
					9.66667	66508.3	0.190926		22	66206.5	0.230539
					9.68333	66297.6	0.17525		22.0167	66567.4	0.258431
					9.7	67091	0.234278		22.0333	65916.5	0.208124
					9.71667	66613.7	0.198769		22.05	65910.8	0.207685
					9.73333	66543.6	0.193554		22.0667	66193.5	0.229533
					9.75	66463.2	0.187571		22.0833	66068.2	0.219851
					9.76667	66533.5	0.192801		22.1	65589.2	0.182833
					9.78333	66479.3	0.188769		22.1167	66026.4	0.21662
					9.8	66706.1	0.205645		22.1333	66264.7	0.235033
					9.81667	66669.2	0.202898		22.15	65912.6	0.207824
					9.83333	66175.6	0.16618		22.1667	66215.9	0.231264
					9.85	66568.2	0.195383		22.1833	65867.4	0.204328
					9.86667	66360.8	0.179958		22.2	66164.9	0.227322
					9.88333	66506.8	0.190815		22.2167	66316.4	0.239031
					9.9	66465.6	0.187754		22.2333	66090.3	0.221554
					9.91667	66569.2	0.195458		22.25	65838.5	0.202099
					9.93333	66041.5	0.1562		22.2667	65905.2	0.207249
					9.95	66481.3	0.188918		22.2833	66478.9	0.251592
					9.96667	66456.1	0.187047		22.3	66160.3	0.226967
					9.98333	66556.6	0.194524		22.3167	66303	0.237995
					10	66220.1	0.169484		22.3333	66212	0.230963
					10.0167	66822	0.214266		22.35	66130	0.224622
					10.0333	66691.9	0.20459		22.3667	66470.6	0.250952
					10.05	66984.7	0.226369		22.3833	65531.4	0.178366
					10.0667	66712.1	0.206089		22.4	66153.3	0.226425
					10.0833	66416.8	0.184119		22.4167	66338.3	0.240725
					10.1	66419.9	0.18435		22.4333	66328.8	0.239987
					10.1167	66421.9	0.184501		22.45	65773.2	0.197052
					10.1333	67091.4	0.234308		22.4667	66021.3	0.216225
					10.15	66545.6	0.1937		22.4833	66329.9	0.240074
					10.1667	66654.6	0.201816		22.5	65784.4	0.19792
					10.1833	65923.9	0.147451		22.5167	66315.9	0.238991
					10.2	66525.9	0.192239		22.5333	66063	0.219448
					10.2167	66639.4	0.200684		22.55	66037	0.217441
					10.2333	66617.2	0.199032		22.5667	65775.1	0.197198
					10.25	66811	0.213446		22.5833	65912.7	0.20783
					10.2667	66967.6	0.225096		22.6	65844.6	0.20257
					10.2833	66648.9	0.20139		22.6167	66135	0.225016
					10.3	66888.1	0.21918		22.6333	66547.4	0.256882
					10.3167	67022.3	0.229168		22.65	66336.6	0.24059
					10.3333	66816.2	0.213836		22.6667	65914.4	0.207961
					10.35	66662.6	0.202404		22.6833	66030.8	0.216962
					10.3667	66871.1	0.217919		22.7	65643.3	0.187012
					10.3833	66899.3	0.220018		22.7167	66615.6	0.262154
					10.4	66888.1	0.219181		22.7333	66239.2	0.233067
					10.4167	66872	0.217982		22.75	66321.2	0.2394
					10.4333	67194.4	0.241971		22.7667	65819.7	0.200646
					10.45	66784.3	0.211459		22.7833	65850.1	0.202993
					10.4667	66701.6	0.20531		22.8	65680.9	0.18992
					10.4833	67266.5	0.247333		22.8167	65916.8	0.208152
					10.5	66777.4	0.21095		22.8333	65810.4	0.199927
					10.5167	66571.1	0.195603		22.85	66252.9	0.234123
					10.5333	66481.7	0.188952		22.8667	66139.6	0.225366
					10.55	67192.8	0.241854		22.8833	65713.4	0.192428
					10.5667	66711.4	0.206039		22.9	65841.6	0.202335
					10.5833	66934.3	0.222618		22.9167	65849.6	0.202955
					10.6	66868.6	0.217736		22.9333	65703	0.191623
					10.6167	66810.7	0.213424		22.95	66025.9	0.216583
					10.6333	66870.4	0.217864		22.9667	65958.4	0.211368
					10.65	66516	0.191504		22.9833	66410.2	0.246277
					10.6667	66591.4	0.197107		23	66001.1	0.21466
					10.6833	66664.4	0.202545		23.0167	66247.1	0.233675
					10.7	66470.8	0.188142		23.0333	66080	0.220763
					10.7167	66595	0.197379		23.05	66165.6	0.227378
					10.7333	66651.4	0.201577		23.0667	65761.4	0.196142
					10.75	66916.3	0.221283		23.0833	65997	0.214351
					10.7667	66180.1	0.166511		23.1	66115	0.223468
					10.7833	66964.7	0.224884		23.1167	65668.3	0.188946
					10.8	66935.1	0.222681		23.1333	66055.9	0.218899
					10.8167	66647.4	0.20128		23.15	66079.1	0.220692
					10.8333	66539.8	0.19327		23.1667	66075.4	0.220407
					10.85	66622.9	0.199455		23.1833	66076	0.22045
					10.8667	66885.1	0.21896		23.2	65788.6	0.198242
					10.8833	66666.7	0.20271		23.2167	66014.6	0.215705
					10.9	66862.8	0.217301		23.2333	66350	0.241625
					10.9167	66713.3	0.206179		23.25	66204.3	0.230371
					10.9333	66464.1	0.187642		23.2667	66297.5	0.23757
					10.95	67003	0.227729		23.2833	65631.2	0.186079
					10.9667	66605.1	0.198126		23.3	66425.5	0.247461
					10.9833	66815.1	0.213751		23.3167	66233.2	0.232602
					11	66768.4	0.210276		23.3333	66426.3	0.247522
					11.0167	66974.9	0.225637		23.35	66474.2	0.251227
					11.0333	67139.5	0.237888		23.3667	65821.3	0.200767
					11.05	66955.5	0.224196		23.3833	66439.4	0.248537
					11.0667	66930.3	0.222325		23.4	65595.9	0.183346
					11.0833	67292.4	0.249262		23.4167	65840.5	0.202249
					11.1	67012.8	0.228463		23.4333	66635.5	0.26369
					11.1167	67304.2	0.250142		23.45	65755.2	0.195657
					11.1333	66903.7	0.220345		23.4667	65926.7	0.208912
					11.15	67209.1	0.243066		23.4833	66225.8	0.232028
					11.1667	66375.1	0.181016		23.5	66486.1	0.252146
					11.1833	66452.4	0.186766		23.5167	65992.6	0.21401
					11.2	67047.9	0.231071		23.5333	66409.7	0.246241
					11.2167	67301.4	0.249932		23.55	66093.1	0.221773
					11.2333	67091.7	0.234328		23.5667	66236.5	0.232857
					11.25	66558.7	0.194679		23.5833	66425.6	0.247474
					11.2667	66239.3	0.170914		23.6	66229.2	0.232291
					11.2833	66786.8	0.211649		23.6167	66315.6	0.238971
					11.3	66538.4	0.19317		23.6333	66135	0.22501
					11.3167	67293.1	0.249311		23.65	66643.9	0.264344
					11.3333	66717.8	0.206511		23.6667	66746.9	0.2723
					11.35	66400.4	0.182902		23.6833	66107.8	0.222909
					11.3667	67190.2	0.241656		23.7	65970.5	0.212297
					11.3833	66720.2	0.206695		23.7167	66140.5	0.225435
					11.4	67214.9	0.243498		23.7333	66050.9	0.218514
					11.4167	67002.4	0.227683		23.75	66471.4	0.25101
					11.4333	66982	0.226172		23.7667	66234.5	0.232701
					11.45	67119.8	0.236417		23.7833	66008	0.215199
					11.4667	67196.9	0.242153		23.8	66399.8	0.245477
					11.4833	66850.9	0.216413		23.8167	66048.9	0.21836
					11.5	67742.8	0.28277		23.8333	66011.2	0.215443
					11.5167	67169.9	0.240145		23.85	66479.7	0.251651
					11.5333	67117.2	0.236225		23.8667	66313.3	0.238788
					11.55	67038.5	0.230373		23.8833	66199.2	0.229977
					11.5667	66714.1	0.206241		23.9	66364.6	0.242757
					11.5833	66932.5	0.222489		23.9167	66094.2	0.221857
					11.6	67212.4	0.243309		23.9333	66502.5	0.253417
					11.6167	67003.7	0.227786		23.95	66088.6	0.221429
					11.6333	67241.4	0.245464		23.9667	66264.6	0.235027
					11.65	67119.4	0.236394		23.9833	66172.5	0.227914
					11.6667	66721.7	0.206802		24	66478.4	0.251553
					11.6833	67165.3	0.239807		24.0167	65828.7	0.201337
					11.7	66802.7	0.212828		24.0333	66045.1	0.218061
					11.7167	67111.9	0.235834		24.05	66156.1	0.226646
					11.7333	67161.1	0.239495		24.0667	65988.3	0.213678
					11.75	66966.6	0.225021		24.0833	65612	0.18459
					11.7667	67262.9	0.24707		24.1	66024.1	0.216445
					11.7833	67231.1	0.244697		24.1167	66425.1	0.247432
					11.8	66885.2	0.218966		24.1333	66463.3	0.25038
					11.8167	67249.5	0.246066		24.15	66419.2	0.246972
					11.8333	67307.1	0.250354		24.1667	66313.2	0.238787
					11.85	66979.4	0.225978		24.1833	66464.6	0.250482
					11.8667	67062.9	0.23219		24.2	66085.3	0.221169
					11.8833	67315.7	0.250993		24.2167	66480.4	0.251704
					11.9	67215.3	0.243523		24.2333	66280.7	0.236274
					11.9167	67372.4	0.255209		24.25	65982.6	0.213232
					11.9333	67066.4	0.232448		24.2667	66249.1	0.233833
					11.95	67109	0.235619		24.2833	66113.8	0.223376
					11.9667	67127.3	0.236978		24.3	66534.1	0.255856
					11.9833	67001	0.227583		24.3167	65958.9	0.211405
					12	67126.3	0.236905		24.3333	66634.7	0.263628
					12.0167	66746.3	0.208632		24.35	66202.5	0.230228
					12.0333	67021	0.229067		24.3667	66241	0.233207
					12.05	66891.5	0.219434		24.3833	66316.7	0.239058
					12.0667	66957.6	0.224357		24.4	66126.4	0.224349
					12.0833	66892	0.21947		24.4167	66032.5	0.217091
					12.1	67293.7	0.249357		24.4333	66421.3	0.247136
					12.1167	67235.4	0.245022		24.45	66313.5	0.238805
					12.1333	66529.3	0.192493		24.4667	66287.6	0.236805
					12.15	66958.4	0.224416		24.4833	66296.9	0.237525
					12.1667	66732.6	0.207614		24.5	66358.1	0.242254
					12.1833	67348.5	0.253431		24.5167	65952.7	0.210923
					12.2	66878	0.218429		24.5333	66488.8	0.252357
					12.2167	66998.4	0.22739		24.55	66159.7	0.226923
					12.2333	66861.6	0.217211		24.5667	66162	0.2271
					12.25	66950.3	0.223811		24.5833	66409.7	0.246241
					12.2667	67265.1	0.247231		24.6	66043.7	0.217955
					12.2833	66734.7	0.207773		24.6167	66581.7	0.259532
					12.3	66663.2	0.202451		24.6333	66139	0.225321
					12.3167	67129.8	0.237163		24.65	66061.7	0.219344
					12.3333	67132.5	0.237362		24.6667	66883.8	0.282882
					12.35	66882.8	0.21879		24.6833	66021.4	0.216232
					12.3667	67654.1	0.27617		24.7	66513.5	0.254262
					12.3833	67223.4	0.244127		24.7167	66060.3	0.219239
					12.4	66761.9	0.209792		24.7333	66141.7	0.225531
					12.4167	67192.8	0.241852		24.75	66703.4	0.268941
					12.4333	66766.7	0.210153		24.7667	66615.3	0.262131
					12.45	67621	0.273706		24.7833	66402	0.245647
					12.4667	67520.3	0.266214		24.8	66524	0.255074
					12.4833	66920.4	0.221589		24.8167	66432.6	0.248013
					12.5	67112.2	0.235855		24.8333	66348.4	0.241506
					12.5167	67067.2	0.232509		24.85	66888.8	0.283269
					12.5333	67378.3	0.25565		24.8667	66211.9	0.230955
					12.55	67029.2	0.229684		24.8833	66470.3	0.250923
					12.5667	67133.8	0.237462		24.9	66090.8	0.221599
					12.5833	67152.1	0.238827		24.9167	66133.9	0.224928
					12.6	67358.4	0.254168		24.9333	66709.4	0.269407
					12.6167	67103.9	0.235238		24.95	66564.9	0.258235
					12.6333	66573.1	0.195751		24.9667	66710.7	0.269506
					12.65	66842.8	0.215816		24.9833	66771.8	0.274224
					12.6667	67444.5	0.260573		25	66735.9	0.271452
					12.6833	67615.1	0.273265		25.0167	65846.5	0.202716
					12.7	66867.1	0.217624		25.0333	66843.2	0.279747
					12.7167	67130.1	0.237184		25.05	66194.1	0.22958
					12.7333	67439.5	0.260206		25.0667	66891.2	0.28345
					12.75	67420.8	0.258815		25.0833	67064	0.29681
					12.7667	67555.5	0.268835		25.1	66110.9	0.223149
					12.7833	66877.6	0.218404		25.1167	66201	0.230113
					12.8	67155.3	0.239061		25.1333	66537	0.256079
					12.8167	67229.2	0.244561		25.15	66277	0.235984
					12.8333	66964.6	0.224873		25.1667	66632.7	0.263476
					12.85	67651.5	0.275975		25.1833	66152.2	0.226338
					12.8667	67718.8	0.280982		25.2	66159.1	0.226873
					12.8833	67128.3	0.237054		25.2167	66613.1	0.261964
					12.9	66491.3	0.189666		25.2333	66295.1	0.237382
					12.9167	67115.5	0.236101		25.25	66373.5	0.243446
					12.9333	66965.5	0.22494		25.2667	66051.2	0.218539
					12.95	67485	0.263586		25.2833	66102.3	0.222483
					12.9667	66896.9	0.219839		25.3	66348.7	0.241529
					12.9833	66926.9	0.222072		25.3167	66358.7	0.242299
					13	67315.8	0.250998		25.3333	66415	0.246651
					13.0167	67066.2	0.232432		25.35	66245.3	0.233538
					13.0333	66837.6	0.21543		25.3667	66713.7	0.269738
					13.05	66958.9	0.224451		25.3833	66080.5	0.220801
					13.0667	67432.4	0.259678		25.4	66334.3	0.240418
					13.0833	66940.4	0.223074		25.4167	66506.8	0.253743
					13.1	67057.7	0.231797		25.4333	66928.1	0.286309
					13.1167	67122.9	0.236648		25.45	66174.5	0.228066
					13.1333	67091.8	0.234337		25.4667	66405.4	0.245912
					13.15	67323.9	0.251607		25.4833	66086	0.221226
					13.1667	67442.2	0.260408		25.5	66393.6	0.244995
					13.1833	67220	0.243873		25.5167	66038.8	0.217576
					13.2	67552	0.268574		25.5333	66060.5	0.219256
					13.2167	67283.1	0.248573		25.55	66629.9	0.263263
					13.2333	67060.6	0.232016		25.5667	66305.3	0.238172
					13.25	67141.6	0.238039		25.5833	66366.2	0.242881
					13.2667	67158.8	0.23932		25.6	66731.3	0.271098
					13.2833	66995	0.227135		25.6167	66888.2	0.283222
					13.3	67099.5	0.23491		25.6333	66076.1	0.220461
					13.3167	67226.5	0.244359		25.65	66816.2	0.277657
					13.3333	67424.6	0.259098		25.6667	66479.2	0.251613
					13.35	66795.7	0.212308		25.6833	66798.4	0.276282
					13.3667	67341.1	0.252885		25.7	66483.1	0.251918
					13.3833	67291.5	0.249196		25.7167	66932.5	0.286647
					13.4	67724.3	0.281393		25.7333	66676.6	0.266872
					13.4167	67043.1	0.230716		25.75	66607.6	0.261539
					13.4333	67032.4	0.229922		25.7667	66147.4	0.225973
					13.45	66637.6	0.200544		25.7833	65996.6	0.214318
					13.4667	67263.7	0.247124		25.8	66686.5	0.267634
					13.4833	67524.8	0.266553		25.8167	66135.9	0.225079
					13.5	66898.7	0.219968		25.8333	67018.9	0.293324
					13.5167	67571.6	0.27003		25.85	66520.8	0.25483
					13.5333	67043.5	0.230746		25.8667	66538.8	0.256216
					13.55	67506	0.265154		25.8833	66043.6	0.217947
					13.5667	67645.7	0.275546		25.9	66528.3	0.255405
					13.5833	67580.6	0.2707		25.9167	66558.2	0.25772
					13.6	67467.2	0.262268		25.9333	66094.5	0.221882
					13.6167	67023.4	0.229246		25.95	66373.8	0.243468
					13.6333	67138.9	0.237844		25.9667	66483.3	0.251931
					13.65	67464.7	0.262082		25.9833	66310.1	0.238548
					13.6667	66915.6	0.221228		26	66692.1	0.268063
					13.6833	67509	0.265372		26.0167	66559.8	0.257845
					13.7	67188.9	0.241562		26.0333	66699.4	0.268629
					13.7167	67203.7	0.242664		26.05	66210.2	0.230821
					13.7333	66878.6	0.218475		26.0667	66871.4	0.281926
					13.75	66893.8	0.219606		26.0833	66936.2	0.286928
					13.7667	67321.1	0.251397		26.1	66619.4	0.262445
					13.7833	67190	0.241643		26.1167	66398.8	0.245396
					13.8	67411.6	0.258128		26.1333	66347.3	0.241422
					13.8167	66854.7	0.216699		26.15	66552.5	0.257277
					13.8333	67600.4	0.272175		26.1667	66252.5	0.234094
					13.85	67314.4	0.250897		26.1833	66527.9	0.25538
					13.8667	67109.7	0.23567		26.2	66350.6	0.241675
					13.8833	67486.6	0.263706		26.2167	67061.7	0.296628
					13.9	67341.7	0.252932		26.2333	66955.7	0.288442
					13.9167	67571.2	0.269999		26.25	66451.4	0.249464
					13.9333	67227.2	0.244412		26.2667	66640	0.264039
					13.95	67443.3	0.260489		26.2833	66592	0.260333
					13.9667	67599.1	0.272077		26.3	66866.6	0.281549
					13.9833	67086.1	0.23391		26.3167	66026	0.216587
					14	67029.4	0.229693		26.3333	66537.8	0.256144
					14.0167	67176.4	0.240633		26.35	66812.9	0.277405
					14.0333	67222.3	0.244045		26.3667	65708.4	0.192047
					14.05	68025.9	0.303828		26.3833	66262.4	0.234855
					14.0667	67516.4	0.265929		26.4	65970.6	0.212303
					14.0833	66818.1	0.213973		26.4167	66869.4	0.281768
					14.1	67311.4	0.250671		26.4333	66350.4	0.24166
					14.1167	67071.3	0.232815		26.45	66195.7	0.229707
					14.1333	67387.6	0.256345		26.4667	66613.9	0.262022
					14.15	67430.6	0.259541		26.4833	66398	0.245338
					14.1667	67129.6	0.237153		26.5	66451.2	0.249452
					14.1833	67697.9	0.279426		26.5167	66860.8	0.281103
					14.2	67405.4	0.257669		26.5333	66848.7	0.280171
					14.2167	67708.7	0.280232		26.55	66231.9	0.232502
					14.2333	67791.1	0.286361		26.5667	66581.5	0.259517
					14.25	67595.2	0.271791		26.5833	66662.4	0.265772
					14.2667	67602.6	0.272342		26.6	66377.7	0.243769
					14.2833	67263.6	0.247118		26.6167	66990.7	0.29114
					14.3	67555.9	0.268862		26.6333	66819.8	0.277937
					14.3167	67582.2	0.27082		26.65	66919.2	0.285616
					14.3333	67223.3	0.24412		26.6667	66464	0.250438
					14.35	67279.9	0.248331		26.6833	66319.1	0.239241
					14.3667	67147.7	0.238495		26.7	66927.9	0.286287
					14.3833	66802.4	0.212804		26.7167	66930	0.286454
					14.4	67421.1	0.258836		26.7333	66509.7	0.253968
					14.4167	67681.1	0.278179		26.75	66400.2	0.245511
					14.4333	67359.1	0.254226		26.7667	66655.2	0.265216
					14.45	67018.4	0.228878		26.7833	66391.9	0.244869
					14.4667	66568.3	0.195393		26.8	66969	0.289464
					14.4833	67709.7	0.280306		26.8167	66474.3	0.251237
					14.5	67272.5	0.24778		26.8333	66846.9	0.280032
					14.5167	66888.7	0.219227		26.85	66691.2	0.268
					14.5333	67585.6	0.271072		26.8667	66480.5	0.25171
					14.55	67442.4	0.260418		26.8833	66799.3	0.276354
					14.5667	67535.9	0.267377		26.9	66469.8	0.250888
					14.5833	67319.6	0.251283		26.9167	67193	0.306776
					14.6	67531.5	0.26705		26.9333	66335.3	0.240489
					14.6167	67355.1	0.253925		26.95	66684.7	0.267495
					14.6333	67505.8	0.265137		26.9667	66589.5	0.260139
					14.65	67528.2	0.266802		26.9833	66757.2	0.2731
					14.6667	67542.7	0.267883		27	66210.2	0.230823
					14.6833	67484.1	0.263519		27.0167	66399	0.245413
					14.7	67449.6	0.260956		27.0333	66260.3	0.234698
					14.7167	67561.8	0.2693		27.05	66647.8	0.264639
					14.7333	67364.5	0.254621		27.0667	66663.8	0.265881
					14.75	67425.1	0.259137		27.0833	66839	0.279419
					14.7667	67166	0.239856		27.1	66004.7	0.214939
					14.7833	67381.3	0.255872		27.1167	66374	0.243483
					14.8	67510.2	0.265465		27.1333	66820.5	0.277991
					14.8167	67579.3	0.270603		27.15	66981.5	0.290433
					14.8333	67442.4	0.260419		27.1667	66171.8	0.227854
					14.85	67407.5	0.25782		27.1833	66143.6	0.225678
					14.8667	67376.4	0.25551		27.2	66574.4	0.258974
					14.8833	67583.1	0.270885		27.2167	66500.6	0.253263
					14.9	67188.4	0.241521		27.2333	66969.4	0.289494
					14.9167	67703	0.279805		27.25	67139.3	0.302628
					14.9333	67591.8	0.271536		27.2667	66976.3	0.290028
					14.95	67064.7	0.232319		27.2833	66799.7	0.27638
					14.9667	67283.9	0.248631		27.3	66423.5	0.247305
					14.9833	67293.4	0.249332		27.3167	66584.5	0.259752
					15	67501.5	0.264814		27.3333	67073	0.297503
					15.0167	67466	0.262176		27.35	66387.5	0.244526
					15.0333	67435.8	0.259929		27.3667	67147.6	0.303268
					15.05	67959.5	0.298886		27.3833	66985.5	0.290742
					15.0667	67644.6	0.275459		27.4	66228.6	0.232244
					15.0833	67504.6	0.26505		27.4167	66885.2	0.282986
					15.1	67341.1	0.252885		27.4333	66670.5	0.266397
					15.1167	67604.6	0.272487		27.45	66855.6	0.280701
					15.1333	67817.2	0.288303		27.4667	66607.1	0.261498
					15.15	67411.4	0.258117		27.4833	66310.2	0.238551
					15.1667	67744.2	0.282872		27.5	66627.2	0.263048
					15.1833	67181	0.240971		27.5167	66831	0.2788
					15.2	67790.4	0.286312		27.5333	66588.4	0.260053
					15.2167	67890.8	0.293781		27.55	66491.1	0.252532
					15.2333	67552.5	0.268611		27.5667	66917.2	0.28546
					15.25	67236	0.245063		27.5833	66625.6	0.262929
					15.2667	67383.4	0.25603		27.6	66346.7	0.241372
					15.2833	67822.6	0.288708		27.6167	66265.7	0.235112
					15.3	67859.3	0.291433		27.6333	66953.7	0.288286
					15.3167	67843.3	0.290248		27.65	66705.8	0.269128
					15.3333	67944.3	0.297761		27.6667	66396.9	0.245252
					15.35	67301.3	0.24992		27.6833	66759.5	0.273277
					15.3667	67471.7	0.262599		27.7	67009.5	0.292592
					15.3833	67580.9	0.270722		27.7167	67057.4	0.296296
					15.4	67797.8	0.286857		27.7333	67043.3	0.295206
					15.4167	67644.3	0.275438		27.75	66442.8	0.248797
					15.4333	67420.8	0.258811		27.7667	67184.5	0.306119
					15.45	67647.4	0.275672		27.7833	67144	0.30299
					15.4667	67874.5	0.292563		27.8	66557.3	0.257648
					15.4833	67771.2	0.28488		27.8167	66688.7	0.267801
					15.5	67603.7	0.272417		27.8333	66147.2	0.225951
					15.5167	67274.2	0.247905		27.85	66794.4	0.275972
					15.5333	67678	0.277946		27.8667	66634.5	0.263615
					15.55	67555.8	0.268859		27.8833	66964	0.289078
					15.5667	67861.8	0.291624		27.9	66688.3	0.267776
					15.5833	68076.6	0.307602		27.9167	66703.1	0.268917
					15.6	67102.2	0.23511		27.9333	66729	0.270918
					15.6167	67593.2	0.271638		27.95	66972.9	0.289769
					15.6333	67375.9	0.255475		27.9667	66416.4	0.246762
					15.65	67545.8	0.26811		27.9833	66609.6	0.261694
					15.6667	67427.4	0.259303		28	66570.3	0.258653
					15.6833	68177.3	0.315093		28.0167	67495.2	0.330132
					15.7	67062.9	0.23219		28.0333	66262.1	0.234838
					15.7167	67400	0.257269		28.05	66542.4	0.256501
					15.7333	67416.2	0.25847		28.0667	66591.6	0.260299
					15.75	67750.7	0.283356		28.0833	67000.6	0.291909
					15.7667	67433.6	0.259769		28.1	66616.3	0.262207
					15.7833	67708.7	0.280233		28.1167	66549.9	0.257079
					15.8	67277.6	0.248163		28.1333	66691.7	0.268038
					15.8167	67600.7	0.272195		28.15	67238.1	0.310263
					15.8333	67565.9	0.26961		28.1667	67100.3	0.299616
					15.85	68014.7	0.302998		28.1833	66533.2	0.255784
					15.8667	67893.9	0.294009		28.2	66785	0.275249
					15.8833	67351	0.25362		28.2167	66704.5	0.269025
					15.9	67634.8	0.274734		28.2333	66901.3	0.284237
					15.9167	67560.7	0.26922		28.25	66432	0.247967
					15.9333	67806.5	0.287508		28.2667	66405.1	0.245883
					15.95	67685.9	0.278538		28.2833	66535.7	0.255978
					15.9667	68147	0.312839		28.3	66633.5	0.26354
					15.9833	67508.9	0.265368		28.3167	66534.4	0.255882
					16	67419.6	0.258722		28.3333	66163.2	0.227193
					16.0167	67396.8	0.257027		28.35	66519.8	0.254749
					16.0333	67189.3	0.241593		28.3667	66549	0.257004
					16.05	67851.4	0.29085		28.3833	66424.5	0.247388
					16.0667	67522.8	0.2664		28.4	66580.7	0.259457
					16.0833	67327	0.251837		28.4167	66462.7	0.250337
					16.1	67491.1	0.264043		28.4333	66537.4	0.256107
					16.1167	67634.8	0.274733		28.45	66853.6	0.280551
					16.1333	68024.4	0.303721		28.4667	66791	0.275712
					16.15	67684.1	0.278399		28.4833	67138.5	0.302568
					16.1667	67555.5	0.268831		28.5	66958.5	0.288655
					16.1833	67811.9	0.287909		28.5167	66624.8	0.262865
					16.2	67606	0.272593		28.5333	66971.2	0.289635
					16.2167	67535.6	0.267357		28.55	66521.2	0.254857
					16.2333	67213.9	0.243424		28.5667	66361.8	0.24254
					16.25	67646.1	0.275575		28.5833	66359.6	0.242371
					16.2667	66888.8	0.219239		28.6	66824.7	0.278315
					16.2833	67586.8	0.27116		28.6167	65981.4	0.213144
					16.3	68075	0.307479		28.6333	66591.6	0.260302
					16.3167	67324.1	0.251623		28.65	66870.9	0.281886
					16.3333	67228.2	0.244485		28.6667	67047.5	0.295534
					16.35	67871.6	0.292348		28.6833	66642.2	0.264209
					16.3667	67321.2	0.251405		28.7	66685.6	0.267566
					16.3833	67803.8	0.287309		28.7167	66354	0.241933
					16.4	67586.8	0.271163		28.7333	66956.3	0.288484
					16.4167	67692.7	0.279042		28.75	66563	0.258088
					16.4333	67494.4	0.264285		28.7667	66988.3	0.290956
					16.45	67515.6	0.265869		28.7833	66565.8	0.258302
					16.4667	67499.2	0.264645		28.8	66635.9	0.263724
					16.4833	67528.8	0.266845		28.8167	66850.1	0.280278
					16.5	67824.4	0.28884		28.8333	66575	0.259019
					16.5167	67461.3	0.261826		28.85	67081.1	0.298131
					16.5333	67548.8	0.268334		28.8667	66894.8	0.283729
					16.55	68395.4	0.331321		28.8833	67025.2	0.293813
					16.5667	67474.9	0.262841		28.9	66809.5	0.277139
					16.5833	68048.7	0.305526		28.9167	67110.4	0.300391
					16.6	67604.4	0.272471		28.9333	66793.6	0.275907
					16.6167	67624.9	0.273993		28.95	66540.5	0.256351
					16.6333	67766.2	0.284508		28.9667	67195.3	0.306958
					16.65	67333.2	0.252294		28.9833	66673.1	0.266596
					16.6667	67679.4	0.278054		29	66955.6	0.288427
					16.6833	68098.8	0.309253		29.0167	66853.1	0.280511
					16.7	67833.7	0.289534		29.0333	66619.3	0.262437
					16.7167	68083.5	0.308118		29.05	67336.7	0.317884
					16.7333	67642.6	0.275317		29.0667	67244.3	0.31074
					16.75	68383.6	0.330444		29.0833	67023	0.293638
					16.7667	67369.1	0.254965		29.1	66496.5	0.252953
					16.7833	67530.1	0.266944		29.1167	66635.5	0.263695
					16.8	67789.4	0.286235		29.1333	66805.7	0.276843
					16.8167	67796.8	0.286787		29.15	66598.8	0.260855
					16.8333	68108.4	0.309964		29.1667	66559.7	0.257838
					16.85	67817.2	0.2883		29.1833	66726	0.270685
					16.8667	67955.5	0.298595		29.2	67016.4	0.293127
					16.8833	67931.4	0.296798		29.2167	66778.7	0.274756
					16.9	68187.2	0.315827		29.2333	66795.3	0.276039
					16.9167	67881.3	0.293069		29.25	66988.8	0.291
					16.9333	67947.6	0.298006		29.2667	66657.5	0.26539
					16.95	68001.9	0.302047		29.2833	67070.7	0.297328
					16.9667	67997.7	0.301733		29.3	67063.9	0.296797
					16.9833	67877.6	0.292796		29.3167	66322.8	0.239525
					17	68262.4	0.321426		29.3333	67359.7	0.319661
					17.0167	67990.7	0.301208		29.35	66926.8	0.286206
					17.0333	68055.8	0.306057		29.3667	67078.3	0.297914
					17.05	68445.9	0.335073		29.3833	67495.6	0.330163
					17.0667	67744	0.282854		29.4	66962.3	0.288949
					17.0833	67899.8	0.294444		29.4167	67325.9	0.317048
					17.1	67826	0.288958		29.4333	66612.5	0.261912
					17.1167	68058.4	0.306243		29.45	67269.1	0.31266
					17.1333	67718.2	0.280936		29.4667	66636.4	0.263765
					17.15	68199.5	0.316747		29.4833	66834.3	0.279055
					17.1667	67414.5	0.258341		29.5	66783.5	0.275133
					17.1833	68345.2	0.327586		29.5167	66604.1	0.261262
					17.2	68316.4	0.325437		29.5333	66792.7	0.275841
					17.2167	68444.7	0.334986		29.55	67204.5	0.307666
					17.2333	67710.1	0.280334		29.5667	66900	0.284137
					17.25	68195.6	0.316452		29.5833	66690.1	0.267915
					17.2667	67856.6	0.291232		29.6	66670.3	0.266378
					17.2833	67383.7	0.256055		29.6167	66916.6	0.28542
					17.3	67549.4	0.268377		29.6333	66845.5	0.279922
					17.3167	68085.9	0.308294		29.65	67143.7	0.302969
					17.3333	67702.4	0.279762		29.6667	66748.2	0.272404
					17.35	68220.8	0.318329		29.6833	66602.8	0.261164
					17.3667	67845.2	0.290386		29.7	66994.2	0.291417
					17.3833	67548.1	0.268285		29.7167	66699.1	0.268606
					17.4	68378.3	0.330046		29.7333	67002.8	0.292075
					17.4167	67915.2	0.295592		29.75	67491.7	0.329863
					17.4333	68110.6	0.310127		29.7667	67137.4	0.302484
					17.45	67793	0.286505		29.7833	66857.9	0.280877
					17.4667	67766	0.284498		29.8	66840.7	0.279553
					17.4833	68394	0.331214		29.8167	67291	0.314352
					17.5	67493.8	0.264245		29.8333	66824.1	0.278269
					17.5167	67832.5	0.289443		29.85	66849.2	0.280211
					17.5333	68149.5	0.313028		29.8667	66806.9	0.276937
					17.55	67974.2	0.299982		29.8833	67106.7	0.300108
					17.5667	67942.6	0.297631		29.9	66467.8	0.250732
					17.5833	67712.9	0.280547		29.9167	67219	0.308786
					17.6	68012.4	0.302822		29.9333	67029.9	0.294171
					17.6167	68304.3	0.324543		29.95	66916.1	0.285376
					17.6333	68187	0.315811		29.9667	66470.4	0.25093
					17.65	67540.8	0.267738		29.9833	67131.4	0.302018
					17.6667	67514.6	0.265794		30	67020.3	0.293429
					17.6833	67551	0.268503		30.0167	67265.6	0.312387
					17.7	67903.2	0.2947		30.0333	66771.3	0.274189
					17.7167	68625.2	0.348414		30.05	66962.2	0.288939
					17.7333	67852.4	0.290919		30.0667	67165.5	0.304649
					17.75	68657.5	0.350818		30.0833	67220.2	0.308882
					17.7667	68217.1	0.318057		30.1	66338.6	0.24075
					17.7833	67966.8	0.299429		30.1167	66712.4	0.269636
					17.8	67853.6	0.291014		30.1333	66989.8	0.291074
					17.8167	67795.6	0.286693		30.15	67061.5	0.296617
					17.8333	68043.7	0.305156		30.1667	66842.9	0.279717
					17.85	67780.7	0.285589		30.1833	66842.7	0.279707
					17.8667	67865.3	0.291884		30.2	66971.5	0.289659
					17.8833	68249.1	0.320432		30.2167	66891.4	0.283471
					17.9	68534.1	0.34164		30.2333	67072.2	0.297445
					17.9167	67899.6	0.294434		30.25	66364.9	0.242782
					17.9333	68288.2	0.323341		30.2667	67137.6	0.302497
					17.95	67998.5	0.301791		30.2833	67396.3	0.322489
					17.9667	68024	0.303687		30.3	67089.6	0.298789
					17.9833	67896.6	0.294208		30.3167	66998.2	0.291722
					18	68268	0.321842		30.3333	67138.1	0.302537
					18.0167	68051.9	0.30576		30.35	66915.8	0.285353
					18.0333	68340.1	0.327207		30.3667	67647.6	0.34191
					18.05	68049.8	0.305603		30.3833	66732.8	0.271212
					18.0667	67567.2	0.269705		30.4	67655.2	0.342495
					18.0833	68016.7	0.303143		30.4167	67766.8	0.351124
					18.1	67499.8	0.264693		30.4333	66416.8	0.246791
					18.1167	67996.2	0.301616		30.45	67343.8	0.318434
					18.1333	67923	0.296174		30.4667	67024.1	0.293723
					18.15	68123.5	0.311092		30.4833	66846.8	0.280022
					18.1667	67610.2	0.272902		30.5	67154.9	0.303834
					18.1833	68046.7	0.30538		30.5167	67084.8	0.298416
					18.2	67767	0.28457		30.5333	67016.3	0.293122
					18.2167	68279.7	0.322713		30.55	66765.5	0.273743
					18.2333	68371.2	0.329517		30.5667	67741.3	0.349152
					18.25	68004.7	0.302252		30.5833	67163.5	0.304495
					18.2667	67684	0.278393		30.6	66954.5	0.288342
					18.2833	67853.3	0.290992		30.6167	67126.2	0.301619
					18.3	68491.6	0.338478		30.6333	67177.8	0.305602
					18.3167	67595	0.271776		30.65	67070.8	0.297333
					18.3333	67478.2	0.263086		30.6667	66902	0.28429
					18.35	67870.8	0.292289		30.6833	67051.2	0.295819
					18.3667	67871.3	0.292331		30.7	66771	0.274162
					18.3833	68670.4	0.351777		30.7167	67001.9	0.292005
					18.4	68347	0.327718		30.7333	66512.1	0.254155
					18.4167	67902.8	0.294671		30.75	66583.1	0.259645
					18.4333	68377.3	0.32997		30.7667	67070.6	0.297319
					18.45	68076.1	0.30756		30.7833	67396.8	0.322528
					18.4667	68031.6	0.304251		30.8	66636.1	0.263738
					18.4833	67741	0.282635		30.8167	66908.7	0.284808
					18.5	68513.6	0.340113		30.8333	66538	0.256157
					18.5167	68115.4	0.31049		30.85	67274.4	0.313065
					18.5333	67956.1	0.298634		30.8667	66915.5	0.28533
					18.55	68375.3	0.329824		30.8833	67304.9	0.315422
					18.5667	68027.7	0.30396		30.9	66900.8	0.284194
					18.5833	67952.7	0.298384		30.9167	66802.1	0.276571
					18.6	68080.5	0.307893		30.9333	67060.9	0.296569
					18.6167	67991.2	0.301246		30.95	67329.4	0.317319
					18.6333	67989.1	0.301089		30.9667	66801.1	0.27649
					18.65	67735.1	0.282192		30.9833	66869.8	0.281799
					18.6667	67722.4	0.281254		31	66841.2	0.279587
					18.6833	67558.9	0.269087		31.0167	67027.5	0.293984
					18.7	68103.9	0.309632		31.0333	66782	0.275012
					18.7167	68488.3	0.338232		31.05	66891.4	0.283472
					18.7333	68203.3	0.317028		31.0667	66859.3	0.280992
					18.75	68368.4	0.329311		31.0833	67205.7	0.307756
					18.7667	68463.4	0.33638		31.1	67289.5	0.314232
					18.7833	68509.9	0.339838		31.1167	67089.9	0.298806
					18.8	68166.3	0.314271		31.1333	67378.2	0.321088
					18.8167	68236.6	0.319502		31.15	66903.8	0.284427
					18.8333	67931.9	0.296838		31.1667	67016	0.2931
					18.85	67729.8	0.2818		31.1833	67302.4	0.315235
					18.8667	67853.9	0.291032		31.2	66813.3	0.277432
					18.8833	67909.8	0.295192		31.2167	66807.7	0.276998
					18.9	67982.7	0.300612		31.2333	66885.5	0.283012
					18.9167	67665.8	0.277041		31.25	67202.2	0.307485
					18.9333	68358.8	0.328595		31.2667	67092.9	0.299042
					18.95	67551.6	0.268541		31.2833	67111.6	0.300483
					18.9667	68410.3	0.332428		31.3	67550.9	0.334437
					18.9833	68426.8	0.333657		31.3167	67136	0.302371
					19	67482.9	0.263435		31.3333	67029.3	0.294123
					19.0167	68083.2	0.308096		31.35	66948.2	0.287861
					19.0333	68226	0.318717		31.3667	66748.9	0.272457
					19.05	67970.3	0.299695		31.3833	67363.6	0.319963
					19.0667	68099.5	0.309303		31.4	67218.1	0.308715
					19.0833	67768.7	0.284696		31.4167	67108.4	0.300239
					19.1	68237.2	0.319548		31.4333	67015.9	0.293087
					19.1167	68377.7	0.330004		31.45	66571.4	0.258741
					19.1333	68049.5	0.305584		31.4667	67222.9	0.30909
					19.15	68050.1	0.30563		31.4833	66614.3	0.26205
					19.1667	68350.9	0.328005		31.5	67130.3	0.30193
					19.1833	68718.9	0.355386		31.5167	67308.6	0.315712
					19.2	68539.2	0.342015		31.5333	67059.1	0.296427
					19.2167	68327.2	0.326241		31.55	67168.9	0.304917
					19.2333	68453	0.335602		31.5667	67123.1	0.301373
					19.25	67991.6	0.301276		31.5833	66977.5	0.290122
					19.2667	68176.8	0.315053		31.6	67449.1	0.32657
					19.2833	67957.3	0.298728		31.6167	67200.5	0.307359
					19.3	68324.9	0.326069		31.6333	66829.4	0.278679
					19.3167	67795.7	0.286701		31.65	66716.4	0.269942
					19.3333	68466.7	0.336623		31.6667	67460.7	0.327463
					19.35	68255.8	0.320934		31.6833	67490.7	0.329785
					19.3667	68192.2	0.316198		31.7	66902.5	0.284328
					19.3833	68562.7	0.343765		31.7167	67327.5	0.317168
					19.4	68256.6	0.320991		31.7333	66980.1	0.290327
					19.4167	67818.8	0.288423		31.75	67166.2	0.304703
					19.4333	67725.8	0.281503		31.7667	67288.3	0.314144
					19.45	68063.3	0.306608		31.7833	66772.1	0.274248
					19.4667	67971.4	0.299778		31.8	66871	0.281894
					19.4833	68310	0.324962		31.8167	67410	0.323548
					19.5	68732.8	0.356419		31.8333	67357	0.319451
					19.5167	68295.9	0.323915		31.85	67308.6	0.31571
					19.5333	68303.6	0.324491		31.8667	67516	0.331737
					19.55	68483.6	0.337878		31.8833	66995.5	0.291511
					19.5667	67902.8	0.294674		31.9	67168.8	0.304905
					19.5833	68649.6	0.350226		31.9167	67908.5	0.362071
					19.6	68410.5	0.332442		31.9333	67177.8	0.305605
					19.6167	67996	0.301605		31.95	67746.3	0.34954
					19.6333	68317.9	0.325553		31.9667	66825.8	0.278401
					19.65	68842.6	0.364589		31.9833	66705.6	0.269108
					19.6667	68012.5	0.302833		32	67352.3	0.319087
					19.6833	67920.7	0.296002		32.0167	66986.7	0.290831
					19.7	68016.7	0.303145		32.0333	66907.3	0.284698
					19.7167	68408.2	0.33227		32.05	66977.8	0.290145
					19.7333	68289.1	0.323407		32.0667	67228.1	0.309488
					19.75	68295.1	0.323857		32.0833	66814.7	0.277539
					19.7667	68415	0.332776		32.1	67028.6	0.294075
					19.7833	68421.1	0.33323		32.1167	67167.8	0.304833
					19.8	68687.6	0.353057		32.1333	67139.5	0.30264
					19.8167	67877.7	0.292803		32.15	67436.8	0.32562
					19.8333	68562.1	0.343719		32.1667	67042.7	0.295163
					19.85	68118.6	0.310729		32.1833	66694.3	0.268237
					19.8667	68410.9	0.332472		32.2	67137.1	0.302459
					19.8833	68042.6	0.305068		32.2167	67195.9	0.306999
					19.9	68687.3	0.353034		32.2333	67376.4	0.320953
					19.9167	68246.2	0.32022		32.25	67571.6	0.336037
					19.9333	68212.6	0.317717		32.2667	67496.5	0.330231
					19.95	68700.3	0.354003		32.2833	67087.4	0.29862
					19.9667	68646.7	0.35001		32.3	66852	0.280424
					19.9833	68286.5	0.323219		32.3167	67313.1	0.316056
					20	67828.8	0.289165		32.3333	67467.2	0.327967
					20.0167	67485.4	0.263621		32.35	66917.9	0.285514
					20.0333	68499.9	0.339093		32.3667	66906.4	0.284632
					20.05	68346.2	0.327658		32.3833	66840.1	0.279501
					20.0667	68133.2	0.31181		32.4	66986.5	0.290821
					20.0833	68165.2	0.314194		32.4167	67109.2	0.300299
					20.1	68504.9	0.339462		32.4333	67548.2	0.33423
					20.1167	68286	0.323183		32.45	67018.2	0.293267
					20.1333	68195.7	0.316463		32.4667	67046.1	0.295422
					20.15	68149.6	0.313032		32.4833	67348.5	0.318794
					20.1667	68558.2	0.343431		32.5	67225.8	0.309316
					20.1833	67949.2	0.298126		32.5167	67254.2	0.311505
					20.2	68221	0.318344		32.5333	67064.1	0.296817
					20.2167	68210.7	0.317578		32.55	66997.1	0.29164
					20.2333	67957.6	0.298749		32.5667	67563.1	0.335377
					20.25	68123.3	0.311077		32.5833	67398.3	0.322647
					20.2667	68550	0.34282		32.6	66831.2	0.278819
					20.2833	68202.5	0.316971		32.6167	67586.5	0.337191
					20.3	68598.6	0.346433		32.6333	67157.8	0.304058
					20.3167	68232	0.319163		32.65	66882.7	0.282799
					20.3333	68416.4	0.332881		32.6667	66887.1	0.283139
					20.35	68619.9	0.34802		32.6833	67081.1	0.29813
					20.3667	68360.5	0.328724		32.7	67181.1	0.305859
					20.3833	68189.6	0.316008		32.7167	67249.9	0.311177
					20.4	68155.1	0.313443		32.7333	67288.2	0.314137
					20.4167	68230.4	0.319043		32.75	67016.1	0.293102
					20.4333	68487	0.338134		32.7667	67151.5	0.303569
					20.45	68409.2	0.332346		32.7833	67257.5	0.311765
					20.4667	67907.4	0.295012		32.8	67170.8	0.305066
					20.4833	68844	0.364693		32.8167	67514.4	0.331614
					20.5	67750.4	0.28333		32.8333	67357.7	0.319503
					20.5167	68268.9	0.321904		32.85	67261.8	0.312096
					20.5333	68711.3	0.354818		32.8667	67272.1	0.312891
					20.55	68640.3	0.349536		32.8833	67468.7	0.328084
					20.5667	68192.7	0.316241		32.9	67459.2	0.327352
					20.5833	68741.3	0.357048		32.9167	67011.4	0.29274
					20.6	68758.7	0.358345		32.9333	67079.9	0.298034
					20.6167	68260.2	0.321257		32.95	67582.8	0.336901
					20.6333	68762.7	0.358641		32.9667	67071.5	0.297391
					20.65	68099.6	0.309313		32.9833	67439.4	0.325817
					20.6667	68525.8	0.34102		33	67315.5	0.316246
					20.6833	68423.3	0.333394		33.0167	67391.8	0.322142
					20.7	68150.4	0.313092		33.0333	66940.1	0.287234
					20.7167	68650.4	0.350289		33.05	67262.4	0.312137
					20.7333	68174.4	0.314878		33.0667	66934.1	0.286767
					20.75	68503.1	0.339332		33.0833	67402.9	0.323
					20.7667	68338.6	0.327092		33.1	66955.5	0.28842
					20.7833	68022.1	0.303548		33.1167	66693.5	0.268177
					20.8	69010.9	0.377109		33.1333	67346.9	0.318674
					20.8167	68583.7	0.345324		33.15	67270	0.312727
					20.8333	68656.7	0.350755		33.1667	67420.2	0.324337
					20.85	68163.5	0.314069		33.1833	67340.3	0.318159
					20.8667	68529.3	0.341281		33.2	67167.2	0.304781
					20.8833	68402.4	0.33184		33.2167	67352.6	0.319115
					20.9	68587.5	0.345607		33.2333	66959.9	0.288765
					20.9167	68761.5	0.358551		33.25	67298.7	0.314948
					20.9333	68503	0.339326		33.2667	67675.3	0.344049
					20.95	68669.5	0.351707		33.2833	67148.4	0.303332
					20.9667	68663.9	0.351295		33.3	67325.3	0.317002
					20.9833	68554.7	0.343168		33.3167	67143.8	0.302976
					21	68445.4	0.335035		33.3333	67439.8	0.325852
					21.0167	68347.3	0.327741		33.35	67956.7	0.365799
					21.0333	68724.6	0.355806		33.3667	67626.8	0.340301
					21.05	68225.2	0.318653		33.3833	67025.7	0.293845
					21.0667	68102.9	0.30956		33.4	67478	0.328805
					21.0833	68964.5	0.373653		33.4167	67155.1	0.303847
					21.1	68242.8	0.319962		33.4333	67342.6	0.318337
					21.1167	68295.6	0.323896		33.45	67583.7	0.336971
					21.1333	69007.6	0.376863		33.4667	67681.6	0.344541
					21.15	68884.3	0.367691		33.4833	67346.3	0.318625
					21.1667	68379.5	0.330134		33.5	67399.3	0.32272
					21.1833	68930.1	0.371094		33.5167	67707.2	0.346516
					21.2	68595.4	0.346199		33.5333	67719.9	0.347494
					21.2167	69081.2	0.382334		33.55	67126.3	0.301622
					21.2333	68810.4	0.362188		33.5667	67080.6	0.298093
					21.25	68432.7	0.334091		33.5833	67671.8	0.343779
					21.2667	68506.5	0.339587		33.6	67347.8	0.318742
					21.2833	68595.8	0.346226		33.6167	67201.2	0.307409
					21.3	68744.4	0.357278		33.6333	67014.6	0.292993
					21.3167	68778.3	0.359806		33.65	67161.2	0.304318
					21.3333	68519.6	0.340558		33.6667	67868.4	0.358978
					21.35	68218.8	0.318183		33.6833	67842.4	0.356968
					21.3667	68851.3	0.365236		33.7	67381.1	0.321316
					21.3833	68423.3	0.333394		33.7167	67370	0.320453
					21.4	68816.2	0.362625		33.7333	67185.3	0.306183
					21.4167	68344.6	0.327542		33.75	67337.8	0.317967
					21.4333	68588.2	0.345662		33.7667	67373.6	0.320734
					21.45	69085.8	0.382677		33.7833	67394.4	0.32234
					21.4667	68561	0.343639		33.8	67530.9	0.332893
					21.4833	68233.8	0.319294		33.8167	67165.5	0.304651
					21.5	68533.9	0.34162		33.8333	67225.5	0.30929
					21.5167	68500	0.339101		33.85	66763.2	0.273561
					21.5333	68633.3	0.349015		33.8667	67297.8	0.314874
					21.55	68474.8	0.337223		33.8833	67465.2	0.327814
					21.5667	68653.7	0.350536		33.9	67185.6	0.306203
					21.5833	68476	0.337316		33.9167	67513.9	0.331575
					21.6	68143.6	0.312584		33.9333	67243	0.310638
					21.6167	68352.9	0.328154		33.95	67416	0.324011
					21.6333	68335.3	0.326844		33.9667	67143.4	0.302944
					21.65	68269.8	0.321977		33.9833	67465.3	0.327819
					21.6667	68467.6	0.336691		34	67497.5	0.330313
					21.6833	68936.7	0.37159		34.0167	67156.5	0.30396
					21.7	68538.8	0.341989		34.0333	67279	0.313421
					21.7167	68743.6	0.357225		34.05	67275.1	0.313124
					21.7333	68565.8	0.343992		34.0667	67363.3	0.319941
					21.75	68494.5	0.338691		34.0833	66707.1	0.269222
					21.7667	68702.5	0.354163		34.1	66989.5	0.291053
					21.7833	68651.7	0.350383		34.1167	67130.5	0.301946
					21.8	68383.5	0.330433		34.1333	66805.4	0.276823
					21.8167	68916.5	0.370085		34.15	67170.5	0.305039
					21.8333	68704.7	0.354329		34.1667	67061.3	0.296601
					21.85	68583.3	0.345299		34.1833	67275.4	0.313148
					21.8667	68273.4	0.322244		34.2	67459.6	0.327378
					21.8833	68535.5	0.341738		34.2167	67032.9	0.294407
					21.9	68302.6	0.324412		34.2333	67156.8	0.303978
					21.9167	68770.4	0.359214		34.25	67351.1	0.318998
					21.9333	68504.5	0.339432		34.2667	67065.7	0.296941
					21.95	68414.9	0.332766		34.2833	67951	0.365361
					21.9667	68751.4	0.3578		34.3	67138.4	0.302558
					21.9833	68820.8	0.362967		34.3167	67660.9	0.342938
					22	68859.1	0.365813		34.3333	67367.7	0.32028
					22.0167	68911.5	0.369716		34.35	67225.3	0.309276
					22.0333	68659.5	0.350962		34.3667	67129.2	0.301848
					22.05	68608.2	0.347153		34.3833	67227.1	0.309416
					22.0667	68807.4	0.361969		34.4	67420.6	0.324365
					22.0833	68770.3	0.35921		34.4167	67021.3	0.293506
					22.1	68410.1	0.332412		34.4333	67294.4	0.314617
					22.1167	69050.2	0.38003		34.45	67038.6	0.294845
					22.1333	68286.8	0.323241		34.4667	67549.5	0.334328
					22.15	68475.1	0.337249		34.4833	67569.9	0.335908
					22.1667	68455	0.335753		34.5	67341.7	0.31827
					22.1833	68897.9	0.368701		34.5167	67550.6	0.334415
					22.2	68621.4	0.348129		34.5333	67351.3	0.319013
					22.2167	68754.5	0.358031		34.55	67827.8	0.355834
					22.2333	68334.8	0.326808		34.5667	67588.2	0.337321
					22.25	68485.9	0.338047		34.5833	67345.9	0.318595
					22.2667	69064.6	0.3811		34.6	67593.8	0.337751
					22.2833	68450.4	0.33541		34.6167	67315.9	0.316279
					22.3	68686.1	0.352944		34.6333	67223.5	0.309135
					22.3167	68746.2	0.357415		34.65	67677.1	0.344188
					22.3333	68694.3	0.353556		34.6667	67487.8	0.329561
					22.35	68275.7	0.322414		34.6833	67124.9	0.301512
					22.3667	68737.1	0.356738		34.7	67524	0.332356
					22.3833	68413.5	0.332667		34.7167	67474.1	0.328498
					22.4	68892.6	0.368307		34.7333	67512.9	0.331501
					22.4167	68727.7	0.356042		34.75	67261.2	0.312048
					22.4333	68993	0.375778		34.7667	67314.4	0.316162
					22.45	69118.8	0.385135		34.7833	66993.1	0.291327
					22.4667	68792.3	0.360844		34.8	67747.6	0.34964
					22.4833	68650.6	0.350305		34.8167	66995.3	0.291499
					22.5	68369	0.329356		34.8333	67616.4	0.339501
					22.5167	68734.2	0.356523		34.85	67173.9	0.305303
					22.5333	68827.5	0.363465		34.8667	67247.7	0.311005
					22.55	68489.9	0.338349		34.8833	67397.9	0.322611
					22.5667	68168.4	0.314434		34.9	66933.9	0.286751
					22.5833	68656.6	0.350751		34.9167	67045.6	0.295388
					22.6	68643.2	0.349754		34.9333	67522.1	0.332208
					22.6167	68572.1	0.344462		34.95	67480.8	0.32902
					22.6333	68629.2	0.348713		34.9667	67097.1	0.299366
					22.65	68842.7	0.364596		34.9833	67634.4	0.340889
					22.6667	68413.5	0.332662		35	67262.5	0.31215
					22.6833	68265.2	0.321634		35.0167	67833.7	0.356289
					22.7	68699	0.3539		35.0333	67742.2	0.349218
					22.7167	68276.9	0.322501		35.05	67153.4	0.303718
					22.7333	68746.6	0.357442		35.0667	67585.9	0.337143
					22.75	69039.3	0.379218		35.0833	67430.3	0.325115
					22.7667	68756.8	0.358201		35.1	67595	0.337844
					22.7833	68773.9	0.359477		35.1167	67386.4	0.32172
					22.8	68718.6	0.355364		35.1333	66803.2	0.276651
					22.8167	69008	0.376892		35.15	67491.5	0.329845
					22.8333	68368.2	0.329298		35.1667	67562.4	0.335328
					22.85	68954.4	0.372901		35.1833	67373.6	0.320736
					22.8667	68507.1	0.339625		35.2	67191.2	0.306637
					22.8833	68521.3	0.340681		35.2167	67536.5	0.333322
					22.9	68948.1	0.372439		35.2333	67116.6	0.300877
					22.9167	68981	0.374881		35.25	67782.5	0.352339
					22.9333	68678.9	0.35241		35.2667	67263.1	0.312196
					22.95	68667.5	0.351561		35.2833	67683.9	0.344713
					22.9667	68699.7	0.353957		35.3	66867.2	0.2816
					22.9833	68253	0.320721		35.3167	67192.1	0.306707
					23	69224	0.39296		35.3333	67069	0.297194
					23.0167	68551.9	0.342958		35.35	66889.2	0.283302
					23.0333	68850.7	0.365186		35.3667	67738.5	0.348936
					23.05	68959.9	0.373315		35.3833	67489.8	0.329713
					23.0667	68923.9	0.370634		35.4	67405.8	0.323225
					23.0833	68875.7	0.367052		35.4167	67668.3	0.343509
					23.1	68773	0.359411		35.4333	68020.3	0.370711
					23.1167	68832.5	0.363836		35.45	68203.6	0.384877
					23.1333	68838.6	0.364289		35.4667	67145.3	0.303092
					23.15	68188.6	0.315934		35.4833	67110.2	0.300381
					23.1667	69303.9	0.398905		35.5	67324	0.316902
					23.1833	68383.6	0.330441		35.5167	67072.2	0.297439
					23.2	68622.5	0.348215		35.5333	67771.8	0.351511
					23.2167	69128	0.385817		35.55	67449.4	0.326591
					23.2333	69086	0.382696		35.5667	67487.4	0.329528
					23.25	68633.3	0.349018		35.5833	67493	0.329959
					23.2667	68862.1	0.366035		35.6	67978.2	0.36746
					23.2833	68834	0.363945		35.6167	67380.8	0.32129
					23.3	68856.5	0.365622		35.6333	67146.1	0.303153
					23.3167	68765.6	0.358859		35.65	67225.8	0.309312
					23.3333	68835.9	0.364092		35.6667	67350.6	0.318959
					23.35	68882.9	0.367584		35.6833	67289.1	0.314204
					23.3667	69070.6	0.381552		35.7	67697.6	0.345773
					23.3833	69021.2	0.377872		35.7167	67154.6	0.303807
					23.4	69042.8	0.379482		35.7333	67126.2	0.301614
					23.4167	69264.1	0.395944		35.75	67407.8	0.323375
					23.4333	69041.7	0.379399		35.7667	67605.1	0.338629
					23.45	68706	0.354424		35.7833	67312.8	0.316034
					23.4667	69009.3	0.376991		35.8	66984.2	0.290641
					23.4833	68692.1	0.353394		35.8167	67421	0.3244
					23.5	69209.2	0.391857		35.8333	67285.4	0.313916
					23.5167	68959	0.373247		35.85	67549	0.33429
					23.5333	68846	0.364836		35.8667	67384.9	0.321611
					23.55	68672.5	0.351934		35.8833	67638.9	0.341239
					23.5667	68587.2	0.345586		35.9	67826.9	0.355765
					23.5833	69111.8	0.384615		35.9167	67090.7	0.298868
					23.6	68334.2	0.326765		35.9333	67916.6	0.362697
					23.6167	69145.3	0.387103		35.95	67334.5	0.317713
					23.6333	68799.7	0.361395		35.9667	67353.6	0.31919
					23.65	68760.3	0.358463		35.9833	67255.1	0.311578
					23.6667	68854.5	0.365471		36	67270.8	0.312791
					23.6833	69128.3	0.385842		36.0167	67682.1	0.344575
					23.7	68367.1	0.329214		36.0333	67759.3	0.350541
					23.7167	68897.4	0.368665		36.05	67607.4	0.338801
					23.7333	68782.1	0.36009		36.0667	67868.9	0.359011
					23.75	69131.4	0.386074		36.0833	67274.4	0.313065
					23.7667	69665.1	0.42578		36.1	67785.2	0.352548
					23.7833	69299	0.398542		36.1167	67697.8	0.345792
					23.8	68589	0.345719		36.1333	67208.2	0.307953
					23.8167	68990.5	0.375592		36.15	67570.7	0.335967
					23.8333	69129.3	0.385914		36.1667	67343.9	0.318439
					23.85	68581.2	0.345142		36.1833	67537	0.333366
					23.8667	68551.1	0.342902		36.2	67161	0.304307
					23.8833	68808.4	0.362043		36.2167	67321.7	0.316721
					23.9	69183.3	0.389935		36.2333	67933.2	0.363979
					23.9167	69010.8	0.377101		36.25	67190.6	0.306595
					23.9333	68724	0.355763		36.2667	67387.5	0.321811
					23.95	68631.9	0.348911		36.2833	67905.8	0.361868
					23.9667	69070.7	0.381559		36.3	67007.2	0.29242
					23.9833	68242.8	0.319967		36.3167	67137.9	0.302519
					24	68656.7	0.350756		36.3333	67431.9	0.325243
					24.0167	68906	0.369303		36.35	67812.3	0.354638
					24.0333	68903.7	0.369136		36.3667	67562.4	0.335324
					24.05	68597.4	0.346344		36.3833	67519.3	0.331996
					24.0667	68567.1	0.344088		36.4	67572.9	0.33614
					24.0833	68907.4	0.369411		36.4167	67397.7	0.322601
					24.1	68658.6	0.350898		36.4333	67814.9	0.354842
					24.1167	68701.9	0.354122		36.45	67275	0.313112
					24.1333	68632.7	0.348975		36.4667	67787.3	0.352709
					24.15	68710.3	0.354743		36.4833	67730.4	0.348312
					24.1667	69045.7	0.379694		36.5	67295.8	0.314721
					24.1833	69191.5	0.390541		36.5167	67403.7	0.32306
					24.2	69137.7	0.386539		36.5333	67798.8	0.353599
					24.2167	68740.8	0.357017		36.55	67431	0.325171
					24.2333	68464.3	0.336442		36.5667	67175.2	0.305405
					24.25	68838.8	0.364303		36.5833	68153.6	0.381019
					24.2667	69099.8	0.383725		36.6	67783.4	0.352409
					24.2833	69012.4	0.377223		36.6167	67498.5	0.330385
					24.3	68469.5	0.33683		36.6333	67325.8	0.31704
					24.3167	68816.2	0.362622		36.65	67662	0.343024
					24.3333	68997.4	0.376103		36.6667	67785.3	0.35255
					24.35	69128.2	0.385832		36.6833	67005.4	0.292282
					24.3667	69229.4	0.393361		36.7	67727.8	0.348107
					24.3833	69202.4	0.391353		36.7167	67537.2	0.333382
					24.4	68962.9	0.373538		36.7333	67192.3	0.306723
					24.4167	68465.1	0.336504		36.75	67760.4	0.35063
					24.4333	68403.7	0.331933		36.7667	67529.8	0.33281
					24.45	69042.8	0.379478		36.7833	67128.7	0.301807
					24.4667	69121.6	0.385345		36.8	67463.7	0.327697
					24.4833	68890.8	0.368175		36.8167	67354.4	0.319254
					24.5	69077.6	0.382073		36.8333	67202.7	0.307529
					24.5167	68789.6	0.360645		36.85	67602.2	0.338401
					24.5333	69512.1	0.414391		36.8667	67481.5	0.329073
					24.55	69129.2	0.38591		36.8833	67703.2	0.346209
					24.5667	69153.1	0.387687		36.9	67837.3	0.356571
					24.5833	68945.3	0.372225		36.9167	68389.4	0.399243
					24.6	69142.3	0.386884		36.9333	67448.9	0.326552
					24.6167	69116	0.384928		36.95	67993.3	0.368625
					24.6333	68671.4	0.351853		36.9667	68103.4	0.377133
					24.65	68810.6	0.362204		36.9833	67666.4	0.34336
					24.6667	69110.9	0.384548		37	67823.6	0.355511
					24.6833	69057.2	0.380554		37.0167	67764	0.350907
					24.7	69114.3	0.384797		37.0333	67527.9	0.332662
					24.7167	68908.2	0.369466		37.05	67235.9	0.310095
					24.7333	68946.6	0.372325		37.0667	67506.4	0.330997
					24.75	69397.3	0.405854		37.0833	67804.5	0.354037
					24.7667	68872.9	0.36684		37.1	67377.6	0.321046
					24.7833	69410.8	0.406855		37.1167	67733.8	0.348576
					24.8	69411.9	0.406941		37.1333	67139.5	0.302647
					24.8167	68616.1	0.34774		37.15	67506.4	0.330995
					24.8333	68727.6	0.356035		37.1667	67792.1	0.35308
					24.85	69303.7	0.39889		37.1833	67987.5	0.368179
					24.8667	69278.6	0.397024		37.2	67370.7	0.320514
					24.8833	68849.3	0.365086		37.2167	66986.6	0.290827
					24.9	68936.3	0.371555		37.2333	67672	0.343799
					24.9167	69519.2	0.414924		37.25	67942.2	0.36468
					24.9333	68861.1	0.365965		37.2667	67352.5	0.319106
					24.95	68966.5	0.373802		37.2833	67663.6	0.343147
					24.9667	68948.2	0.372446		37.3	67806	0.35415
					24.9833	69288.8	0.39778		37.3167	67628.3	0.340422
					25	69295	0.39824		37.3333	67264.4	0.312292
					25.0167	69298.2	0.398478		37.35	67168.8	0.30491
					25.0333	69038.1	0.379128		37.3667	67497.5	0.33031
					25.05	69006.2	0.37676		37.3833	67465	0.327798
					25.0667	69090.8	0.383048		37.4	67897.4	0.361212
					25.0833	69285.2	0.397514		37.4167	67747.8	0.349655
					25.1	69499	0.413418		37.4333	67406.3	0.323263
					25.1167	68745.4	0.357353		37.45	67688.7	0.345089
					25.1333	69565	0.41833		37.4667	67798.5	0.353571
					25.15	69075.1	0.381884		37.4833	67226.7	0.309382
					25.1667	69231	0.393481		37.5	67530.4	0.332857
					25.1833	69289.8	0.397852		37.5167	67510.9	0.331345
					25.2	69361	0.403155		37.5333	67393	0.32223
					25.2167	69040.7	0.379322		37.55	68174.8	0.382655
					25.2333	69515.3	0.414634		37.5667	67835.5	0.356435
					25.25	69428.4	0.408167		37.5833	67441.7	0.326001
					25.2667	69218.2	0.392527		37.6	67814.5	0.354805
					25.2833	68814.9	0.362528		37.6167	67699.6	0.345931
					25.3	69231.4	0.393508		37.6333	67727.5	0.348087
					25.3167	69072.6	0.3817		37.65	67464.4	0.32775
					25.3333	68982.9	0.375022		37.6667	67799.2	0.353626
					25.35	69252.2	0.395059		37.6833	67399.1	0.322704
					25.3667	68945.3	0.372229		37.7	67572.4	0.336102
					25.3833	68913.2	0.369843		37.7167	67530.5	0.33286
					25.4	69456.8	0.410281		37.7333	67770.5	0.351406
					25.4167	69001.1	0.376382		37.75	67657.5	0.342679
					25.4333	69125.5	0.385633		37.7667	67626.8	0.340304
					25.45	68906	0.369305		37.7833	67334.9	0.317743
					25.4667	69239.8	0.394137		37.8	68095.1	0.376494
					25.4833	68934.9	0.371455		37.8167	67564.6	0.335499
					25.5	69217.2	0.392455		37.8333	67505.6	0.330936
					25.5167	69106.8	0.384244		37.85	67439.6	0.325832
					25.5333	68824.9	0.363268		37.8667	67255.9	0.311637
					25.55	69066.5	0.381247		37.8833	67594.2	0.337784
					25.5667	69086.5	0.382735		37.9	67794.8	0.353289
					25.5833	69041.2	0.379361		37.9167	67730.8	0.348339
					25.6	69380.8	0.404629		37.9333	67859.2	0.358267
					25.6167	69019.4	0.37774		37.95	67584.6	0.337042
					25.6333	69542.2	0.416632		37.9667	67708.4	0.346613
					25.65	69625.1	0.422802		37.9833	67614.4	0.339348
					25.6667	69570.6	0.418744		38	67223.6	0.30914
					25.6833	69403.5	0.406318		38.0167	67639	0.341247
					25.7	69220.9	0.392731		38.0333	67775.3	0.35178
					25.7167	69276.7	0.396881		38.05	67593.5	0.337732
					25.7333	68718.4	0.355345		38.0667	67333.2	0.317612
					25.75	69120.3	0.385248		38.0833	67399.7	0.322754
					25.7667	69249.1	0.394828		38.1	67517.7	0.33187
					25.7833	69114.2	0.384794		38.1167	67626.5	0.340276
					25.8	69030.5	0.378564		38.1333	67535.9	0.333279
					25.8167	68992.7	0.375754		38.15	67283.6	0.313778
					25.8333	69010.4	0.37707		38.1667	67604	0.338544
					25.85	69621.3	0.42252		38.1833	67881.5	0.359988
					25.8667	69576.3	0.419169		38.2	67097.8	0.299419
					25.8833	69280.2	0.397144		38.2167	67684.5	0.344764
					25.9	69304.3	0.398938		38.2333	67615.3	0.33941
					25.9167	69311.6	0.399475		38.25	67756	0.350285
					25.9333	69044.8	0.379626		38.2667	67491	0.329804
					25.95	69217.2	0.392454		38.2833	67955.3	0.36569
					25.9667	68958.1	0.373182		38.3	67584.8	0.337057
					25.9833	69606.6	0.421421		38.3167	67257.9	0.311796
					26	69226	0.39311		38.3333	67419.7	0.324295
					26.0167	69250.3	0.394917		38.35	67640.5	0.341363
					26.0333	69108.2	0.384343		38.3667	67674.1	0.343961
					26.05	69257.7	0.39547		38.3833	67796.9	0.353448
					26.0667	69195.8	0.390862		38.4	67644.3	0.341657
					26.0833	69175.8	0.389377		38.4167	67046	0.295419
					26.1	69288.5	0.397761		38.4333	67688.3	0.345059
					26.1167	69390.1	0.405317		38.45	67966	0.366515
					26.1333	69301	0.398686		38.4667	67325.6	0.317026
					26.15	69226.6	0.393153		38.4833	67840	0.356776
					26.1667	69420.9	0.407612		38.5	67702.5	0.346153
					26.1833	69141.5	0.38682		38.5167	67425.6	0.324756
					26.2	69615.3	0.422069		38.5333	67540.4	0.333622
					26.2167	69706.6	0.428864		38.55	67215	0.308476
					26.2333	68890.2	0.368127		38.5667	67449.5	0.326599
					26.25	69344.4	0.401918		38.5833	68076.3	0.375038
					26.2667	69461.2	0.410608		38.6	67759.8	0.350581
					26.2833	69343.3	0.401833		38.6167	67444.9	0.326245
					26.3	69062.4	0.380935		38.6333	67723.2	0.347751
					26.3167	69192.3	0.3906		38.65	67829.4	0.355958
					26.3333	68681.6	0.352613		38.6667	67936.2	0.364212
					26.35	69404.4	0.406381		38.6833	67958.4	0.365928
					26.3667	69422.7	0.407741		38.7	67893.1	0.360885
					26.3833	69403.9	0.406348		38.7167	67050.4	0.295759
					26.4	69419.6	0.407511		38.7333	67838.8	0.356684
					26.4167	69399.4	0.406011		38.75	67885.7	0.360309
					26.4333	69275.8	0.396816		38.7667	67339.1	0.318066
					26.45	69207.5	0.391735		38.7833	67784.1	0.35246
					26.4667	69219.9	0.392653		38.8	67277.4	0.313302
					26.4833	69038.2	0.379136		38.8167	67571.7	0.336044
					26.5	68841.5	0.364507		38.8333	67812.9	0.354685
					26.5167	69337.1	0.401375		38.85	67514.6	0.331634
					26.5333	69354.7	0.402683		38.8667	67896.4	0.361141
					26.55	69688.3	0.427503		38.8833	67616.7	0.33952
					26.5667	68954.9	0.372943		38.9	67603.3	0.338486
					26.5833	69187.6	0.390256		38.9167	68097.3	0.376665
					26.6	69374.3	0.404145		38.9333	67735.8	0.348726
					26.6167	69413.8	0.40708		38.95	67960.5	0.366096
					26.6333	68839.4	0.364349		38.9667	67411.8	0.323684
					26.65	68966.7	0.37382		38.9833	68123.9	0.378723
					26.6667	69292.6	0.398063		39	67909.9	0.362181
					26.6833	69323.3	0.400349		39.0167	67382.5	0.32142
					26.7	69053.8	0.3803		39.0333	67949.8	0.365269
					26.7167	69389.5	0.405277		39.05	67529.9	0.332811
					26.7333	69294.8	0.398226		39.0667	67550.3	0.334394
					26.75	68719.6	0.35544		39.0833	67931.4	0.363847
					26.7667	69371.5	0.403937		39.1	67688.2	0.345046
					26.7833	69244.1	0.394455		39.1167	68397.8	0.399889
					26.8	69615.2	0.422067		39.1333	68554.9	0.412029
					26.8167	69560.9	0.418026		39.15	67490.3	0.329752
					26.8333	69687.2	0.427424		39.1667	67832.4	0.356194
					26.85	69211.8	0.392054		39.1833	67896.8	0.361172
					26.8667	68988.1	0.375414		39.2	66979.6	0.290286
					26.8833	69667.5	0.425953		39.2167	67680.8	0.344476
					26.9	69368.7	0.403726		39.2333	67963.8	0.366345
					26.9167	69090.9	0.383058		39.25	68178.8	0.382962
					26.9333	69012.7	0.377241		39.2667	67711.1	0.346819
					26.95	69362.3	0.403251		39.2833	67974	0.367139
					26.9667	69364.3	0.403399		39.3	67743.5	0.349322
					26.9833	69739.6	0.431318		39.3167	67392.4	0.322189
					27	68770.9	0.359249		39.3333	67678.3	0.344285
					27.0167	69376.5	0.404305		39.35	67587.2	0.337243
					27.0333	69793.5	0.435325		39.3667	67718	0.347351
					27.05	68938.4	0.371711		39.3833	67260.3	0.31198
					27.0667	68807.9	0.362005		39.4	67998.7	0.369047
					27.0833	69485.6	0.412424		39.4167	67422.7	0.324531
					27.1	69103.6	0.384002		39.4333	67603.4	0.338495
					27.1167	69409.3	0.406747		39.45	67769.2	0.351307
					27.1333	69873	0.441241		39.4667	67325.8	0.317042
					27.15	69429.6	0.408256		39.4833	67645.4	0.341738
					27.1667	69182	0.389835		39.5	67699.5	0.345924
					27.1833	69330.2	0.400863		39.5167	67131.5	0.302023
					27.2	69165.2	0.388589		39.5333	67829.7	0.355982
					27.2167	69767.6	0.4334		39.55	67556.8	0.33489
					27.2333	69734.2	0.43092		39.5667	67352.9	0.319133
					27.25	69560.5	0.417997		39.5833	67772.3	0.351547
					27.2667	69328.6	0.400742		39.6	67202	0.307472
					27.2833	69240.8	0.394212		39.6167	67716.2	0.347211
					27.3	69095.2	0.383376		39.6333	68146.3	0.380448
					27.3167	69452.1	0.409928		39.65	67452.3	0.326814
					27.3333	69308.2	0.399224		39.6667	67689.8	0.345172
					27.35	69566.7	0.418457		39.6833	67966.2	0.36653
					27.3667	70096.2	0.457847		39.7	67857.2	0.358109
					27.3833	69351.7	0.402463		39.7167	67786.3	0.352632
					27.4	69451.5	0.409883		39.7333	68285.6	0.391217
					27.4167	69450.5	0.409811		39.75	67608.8	0.338911
					27.4333	69053.2	0.380254		39.7667	67761.1	0.350683
					27.45	69434.3	0.408604		39.7833	67946	0.364969
					27.4667	69661.1	0.425482		39.8	67917.6	0.36278
					27.4833	69479.7	0.41198		39.8167	67438.4	0.325741
					27.5	69331.4	0.400947		39.8333	67548.7	0.334271
					27.5167	69269.3	0.396328		39.85	67566.8	0.335667
					27.5333	69434.5	0.408621		39.8667	68198	0.384447
					27.55	69136	0.386412		39.8833	67621.2	0.339869
					27.5667	69593.4	0.420439		39.9	67363.5	0.319951
					27.5833	69212.7	0.392122		39.9167	67622	0.339934
					27.6	69764.2	0.433153		39.9333	67615.5	0.339427
					27.6167	69404.2	0.40637		39.95	67554.3	0.334697
					27.6333	69285.5	0.397536		39.9667	68173.5	0.382554
					27.65	69878.3	0.441635		39.9833	67847.8	0.357383
					27.6667	69097	0.383513		40	67719.8	0.347492
					27.6833	69051.7	0.380145		40.0167	67559.2	0.335079
					27.7	69310.8	0.399422		40.0333	67907.3	0.361981
					27.7167	69637	0.423689		40.05	67538.2	0.333459
					27.7333	69293.8	0.398155		40.0667	67693.6	0.345466
					27.75	69627.4	0.422973		40.0833	67966.9	0.366589
					27.7667	69671	0.426218		40.1	68211.8	0.385515
					27.7833	69256.3	0.395365		40.1167	67538.1	0.333447
					27.8	69515.9	0.414675		40.1333	67951.4	0.365388
					27.8167	69209.2	0.391861		40.15	68013.7	0.370203
					27.8333	69873.7	0.441295		40.1667	67762.2	0.35077
					27.85	69630.9	0.423232		40.1833	68020.3	0.370716
					27.8667	69955.5	0.44738		40.2	67378.1	0.321085
					27.8833	69246.3	0.39462		40.2167	67863	0.358558
					27.9	68805	0.361788		40.2333	67886.4	0.360366
					27.9167	69549.5	0.417175		40.25	67999.3	0.36909
					27.9333	69135	0.386343		40.2667	67458.7	0.327313
					27.95	69355.5	0.402742		40.2833	67870.1	0.359105
					27.9667	69110.1	0.384489		40.3	68049.3	0.372959
					27.9833	69355.7	0.402761		40.3167	67587.2	0.337239
					28	69867	0.440796		40.3333	67990.8	0.368432
					28.0167	69522.4	0.415161		40.35	68042.1	0.372398
					28.0333	69319.4	0.400055		40.3667	68027.1	0.371239
					28.05	69185.4	0.390089		40.3833	67638.8	0.341233
					28.0667	69416.3	0.407266		40.4	68044.3	0.372572
					28.0833	69627.7	0.422995		40.4167	67722.9	0.347732
					28.1	69503.9	0.413782		40.4333	67791	0.35299
					28.1167	69296.6	0.398359		40.45	67950.8	0.365343
					28.1333	69872.5	0.441208		40.4667	68247.1	0.388245
					28.15	69183.9	0.389975		40.4833	67835.9	0.356464
					28.1667	69058.3	0.380637		40.5	67697.9	0.3458
					28.1833	69294.8	0.398225		40.5167	67501.8	0.330641
					28.2	69259.5	0.395605		40.5333	67966.7	0.366568
					28.2167	68993.6	0.375822		40.55	68023.2	0.370937
					28.2333	69414.2	0.407109		40.5667	68050.5	0.373051
					28.25	69702.9	0.428592		40.5833	67630.5	0.34059
					28.2667	69780.2	0.434337		40.6	67862.6	0.358523
					28.2833	69348	0.402187		40.6167	67387.5	0.321811
					28.3	69313.4	0.399611		40.6333	67863.3	0.358578
					28.3167	69700.7	0.428423		40.65	68265.8	0.389691
					28.3333	69397.5	0.405866		40.6667	68153.4	0.381001
					28.35	69889.1	0.442443		40.6833	67422.9	0.324542
					28.3667	69566.5	0.418441		40.7	67450	0.326641
					28.3833	69213.1	0.39215		40.7167	67584.5	0.337035
					28.4	69206.5	0.39166		40.7333	67827.2	0.355792
					28.4167	69438.6	0.408929		40.75	67267.4	0.312524
					28.4333	69625.2	0.422812		40.7667	67669.9	0.343633
					28.45	69702.6	0.428563		40.7833	67482.2	0.329124
					28.4667	69651.2	0.424743		40.8	68498.2	0.407645
					28.4833	69430.8	0.408344		40.8167	67655.3	0.342509
					28.5	69463.1	0.410746		40.8333	67251.7	0.311314
					28.5167	69454.5	0.41011		40.85	67382.1	0.321394
					28.5333	69750.8	0.432149		40.8667	67974.2	0.367153
					28.55	69312.4	0.399538		40.8833	68082.7	0.375534
					28.5667	69982.3	0.449378		40.9	68081	0.375404
					28.5833	69963	0.44794		40.9167	67807.7	0.354287
					28.6	69346	0.40204		40.9333	67722.5	0.347699
					28.6167	69434.8	0.408644		40.95	67408.9	0.323467
					28.6333	69318.4	0.39998		40.9667	67796.4	0.353412
					28.65	69266.4	0.396115		40.9833	67452.1	0.326803
					28.6667	69654.8	0.425009		41	67730.6	0.348323
					28.6833	69064.5	0.381099		41.0167	67703.5	0.34623
					28.7	69225.5	0.393073		41.0333	67941.6	0.364635
					28.7167	69690.4	0.427656		41.05	68357.3	0.396761
					28.7333	69632	0.423316		41.0667	68446.7	0.403669
					28.75	69448.5	0.409663		41.0833	68011.4	0.370029
					28.7667	69148.4	0.387334		41.1	67907.5	0.361998
					28.7833	69547.2	0.417003		41.1167	67942.6	0.364712
					28.8	69158	0.388054		41.1333	68132.5	0.379384
					28.8167	69541.1	0.416552		41.15	68189.6	0.383795
					28.8333	69627.6	0.42299		41.1667	67652.8	0.34231
					28.85	69477.1	0.41179		41.1833	67713	0.346967
					28.8667	69564	0.418253		41.2	68049.7	0.372983
					28.8833	69382	0.404717		41.2167	67908.5	0.362071
					28.9	69610.7	0.421726		41.2333	68077.1	0.375101
					28.9167	69448.5	0.409665		41.25	67788.3	0.352781
					28.9333	69942.2	0.446393		41.2667	68091.9	0.376243
					28.95	69609.4	0.421632		41.2833	68108.2	0.377506
					28.9667	69232.3	0.393579		41.3	68005.7	0.369585
					28.9833	69204.3	0.391493		41.3167	68234.8	0.387294
					29	69394.9	0.405672		41.3333	67911.9	0.362334
					29.0167	69704.4	0.4287		41.35	68222.6	0.386352
					29.0333	69519.1	0.414917		41.3667	67960	0.366051
					29.05	69916.2	0.444456		41.3833	68457.7	0.404519
					29.0667	69470.8	0.411324		41.4	68105.3	0.377282
					29.0833	69311.3	0.399454		41.4167	68151.1	0.380821
					29.1	69046.3	0.379738		41.4333	67767.1	0.351147
					29.1167	69215.9	0.392355		41.45	67922.4	0.363148
					29.1333	69558.6	0.417855		41.4667	67869.7	0.359077
					29.15	69404.5	0.40639		41.4833	67982.2	0.367773
					29.1667	69881	0.441836		41.5	67991	0.36845
					29.1833	69487.3	0.412552		41.5167	67849.5	0.35751
					29.2	69973	0.448681		41.5333	68086.7	0.375844
					29.2167	69383.5	0.404828		41.55	67340.7	0.31819
					29.2333	70035.4	0.453327		41.5667	67562.7	0.33535
					29.25	69498.2	0.41336		41.5833	68258.7	0.389136
					29.2667	69531.1	0.415808		41.6	67500.4	0.330533
					29.2833	69987.2	0.449736		41.6167	68346	0.395885
					29.3	69595.5	0.420601		41.6333	68074.7	0.374915
					29.3167	69650.6	0.424698		41.65	67972.4	0.367014
					29.3333	69312	0.399506		41.6667	68151.3	0.380839
					29.35	69667.5	0.425956		41.6833	67844.5	0.357128
					29.3667	69544.3	0.416788		41.7	68246.3	0.388182
					29.3833	69523.5	0.415243		41.7167	67768.5	0.351255
					29.4	69084.4	0.382574		41.7333	67578.1	0.336536
					29.4167	69974.4	0.448786		41.75	67743.3	0.349308
					29.4333	69461.8	0.410648		41.7667	67949.5	0.36524
					29.45	69421.9	0.407686		41.7833	68061.1	0.373866
					29.4667	69606	0.421377		41.8	67955.8	0.365726
					29.4833	69412.8	0.40701		41.8167	67622	0.339928
					29.5	69998	0.450542		41.8333	67970	0.36683
					29.5167	69741.8	0.43148		41.85	68120.7	0.378476
					29.5333	70413.4	0.481442		41.8667	68071.3	0.374653
					29.55	69768.8	0.433493		41.8833	68229.7	0.386895
					29.5667	69453	0.409996		41.9	67801	0.353765
					29.5833	69496.7	0.413247		41.9167	68132.1	0.379355
					29.6	70511.5	0.488746		41.9333	68120.8	0.378483
					29.6167	69723.6	0.430125		41.95	67861.8	0.358467
					29.6333	69597.4	0.420736		41.9667	68523.4	0.409593
					29.65	69750.7	0.432147		41.9833	67844.1	0.357099
					29.6667	69546.5	0.416951		42	68124.1	0.378732
					29.6833	69912.7	0.444197		42.0167	68106.6	0.377384
					29.7	70123.5	0.459876		42.0333	67900.4	0.361449
					29.7167	69981.2	0.449296		42.05	68233.6	0.387201
					29.7333	69569.3	0.418647		42.0667	68126.1	0.378892
					29.75	69560.5	0.417995		42.0833	67977.3	0.367387
					29.7667	70045.4	0.454067		42.1	67670.7	0.343697
					29.7833	69771.3	0.433675		42.1167	68182	0.383208
					29.8	69924.8	0.445094		42.1333	67993.5	0.368642
					29.8167	69733.3	0.430853		42.15	67864.7	0.358692
					29.8333	69942.8	0.446435		42.1667	67609.7	0.338983
					29.85	69876.4	0.441494		42.1833	67979.3	0.367543
					29.8667	69892.5	0.442692		42.2	68057.8	0.373611
					29.8833	69685.1	0.427261		42.2167	68033.5	0.37173
					29.9	69664.9	0.425764		42.2333	67451.1	0.326724
					29.9167	69851.1	0.439617		42.25	67976.7	0.367345
					29.9333	69375.6	0.404242		42.2667	68391.3	0.399387
					29.95	69743.3	0.431592		42.2833	67865.9	0.358781
					29.9667	70110.1	0.458884		42.3	67895.7	0.361083
					29.9833	69918.8	0.444648		42.3167	67720.4	0.34754
					30	69622	0.422569		42.3333	67884.6	0.360226
					30.0167	70007.2	0.45123		42.35	68037.8	0.37207
					30.0333	69821	0.437374		42.3667	67991.6	0.368495
					30.05	69597.9	0.420778		42.3833	67605.5	0.338658
					30.0667	69352.7	0.402535		42.4	67992	0.368524
					30.0833	69608.1	0.421535		42.4167	67813.2	0.354708
					30.1	69634.4	0.423491		42.4333	67635	0.340939
					30.1167	69751.9	0.432231		42.45	68240.4	0.387727
					30.1333	69491.2	0.412837		42.4667	68160.3	0.381534
					30.15	69651	0.42473		42.4833	67479.2	0.328892
					30.1667	70065.5	0.455565		42.5	68320.7	0.393931
					30.1833	69644.8	0.424265		42.5167	67408.9	0.323463
					30.2	69435.8	0.408718		42.5333	68034.5	0.371814
					30.2167	69964.2	0.448024		42.55	68128.7	0.379092
					30.2333	69771.3	0.433674		42.5667	68326.9	0.39441
					30.25	69817.4	0.437109		42.5833	68195.6	0.384263
					30.2667	69900.9	0.443315		42.6	67961	0.366134
					30.2833	69364.2	0.403393		42.6167	68504.4	0.408124
					30.3	69441.2	0.409122		42.6333	67865.5	0.358752
					30.3167	69952.2	0.447138		42.65	67583.8	0.336979
					30.3333	69636.3	0.423631		42.6667	68017.9	0.370526
					30.35	69396.7	0.405806		42.6833	67911.7	0.362321
					30.3667	70046.4	0.454142		42.7	67846.4	0.357276
					30.3833	69556.6	0.417705		42.7167	67968.9	0.366741
					30.4	69912.1	0.444148		42.7333	67660.5	0.342907
					30.4167	69782.6	0.434518		42.75	68280.7	0.390835
					30.4333	69658.8	0.425306		42.7667	67846.3	0.357267
					30.45	69295.7	0.398298		42.7833	67940.6	0.364551
					30.4667	70004.7	0.451044		42.8	68256.1	0.388934
					30.4833	69273.4	0.396632		42.8167	68254.7	0.388826
					30.5	70072.4	0.456079		42.8333	67699.1	0.345891
					30.5167	70477.3	0.4862		42.85	67861.6	0.358451
					30.5333	69929.2	0.445422		42.8667	67908.4	0.362064
					30.55	69945.1	0.446606		42.8833	68153.2	0.380988
					30.5667	69794.6	0.43541		42.9	67885	0.360254
					30.5833	69567.1	0.418489		42.9167	67976.5	0.36733
					30.6	69929.8	0.445465		42.9333	67737.3	0.348842
					30.6167	69509.4	0.414193		42.95	68074.5	0.374903
					30.6333	69831.7	0.438169		42.9667	67415.2	0.323953
					30.65	69651.5	0.424766		42.9833	67741.9	0.349197
					30.6667	69740.2	0.431366		43	68113.9	0.37795
					30.6833	69702.7	0.428575		43.0167	68110.5	0.377684
					30.7	69540.6	0.416517		43.0333	68249.5	0.388428
					30.7167	69780.8	0.434381		43.05	68057.4	0.373579
					30.7333	69459	0.410447		43.0667	68348.7	0.39609
					30.75	69988.6	0.449841		43.0833	67975.4	0.367248
					30.7667	69840.5	0.438828		43.1	68157.4	0.381306
					30.7833	69807.6	0.436378		43.1167	68355.8	0.396644
					30.8	69800.7	0.435863		43.1333	68285.2	0.391182
					30.8167	69502.8	0.413701		43.15	68135.1	0.379588
					30.8333	69320.4	0.400129		43.1667	67796.6	0.353424
					30.85	69769.1	0.433516		43.1833	68093.3	0.376358
					30.8667	69986.4	0.449677		43.2	68433.4	0.402638
					30.8833	69525.3	0.415375		43.2167	68020.3	0.370711
					30.9	70007.9	0.451276		43.2333	67708.2	0.346597
					30.9167	69104.1	0.384043		43.25	67919.6	0.36293
					30.9333	69870	0.441022		43.2667	68040.2	0.372248
					30.95	69727.6	0.430426		43.2833	67734.1	0.348596
					30.9667	69698.3	0.428248		43.3	68291.3	0.391655
					30.9833	70016	0.451883		43.3167	68161.8	0.381651
					31	69552.8	0.417424		43.3333	67686.9	0.344951
					31.0167	70003.6	0.450959		43.35	67941.5	0.364625
					31.0333	69959.9	0.447705		43.3667	67827.1	0.355784
					31.05	69872.6	0.441216		43.3833	67607.8	0.338834
					31.0667	69677	0.426665		43.4	68215.7	0.385813
					31.0833	69504	0.413791		43.4167	67669.6	0.343609
					31.1	70131.8	0.460497		43.4333	68137.8	0.379792
					31.1167	69599.3	0.420884		43.45	68133	0.379426
					31.1333	69912.8	0.444202		43.4667	67511.3	0.331379
					31.15	69773.9	0.433869		43.4833	68015.3	0.370325
					31.1667	70049.4	0.454364		43.5	67950.2	0.365294
					31.1833	69769.6	0.433552		43.5167	67777.4	0.351941
					31.2	69973.3	0.448702		43.5333	67949.8	0.365262
					31.2167	70179.1	0.464015		43.55	67891.8	0.360782
					31.2333	70144	0.461406		43.5667	67775	0.351753
					31.25	69571.5	0.418816		43.5833	68210.3	0.385401
					31.2667	69546.6	0.416959		43.6	67884.4	0.360212
					31.2833	70361.4	0.477579		43.6167	68187.8	0.383655
					31.3	69789.6	0.435036		43.6333	67854.2	0.35788
					31.3167	69830.1	0.438055		43.65	67565.4	0.335558
					31.3333	69768.9	0.4335		43.6667	68206.4	0.385099
					31.35	69525.3	0.415373		43.6833	68059.9	0.373772
					31.3667	69869.9	0.441009		43.7	67796.2	0.353396
					31.3833	69756.6	0.432584		43.7167	67804.7	0.35405
					31.4	70336.3	0.475707		43.7333	67783.8	0.352438
					31.4167	70212	0.466461		43.75	68498	0.407633
					31.4333	69745.2	0.431732		43.7667	68418.3	0.401472
					31.45	69742.5	0.431532		43.7833	68441.6	0.403276
					31.4667	69878.2	0.441634		43.8	67627.2	0.340331
					31.4833	69846	0.439235		43.8167	67752.8	0.350039
					31.5	70036.3	0.453389		43.8333	68249.1	0.388396
					31.5167	69373.1	0.404052		43.85	68208.7	0.385272
					31.5333	69943.1	0.446459		43.8667	67828.4	0.355882
					31.55	69967.7	0.448288		43.8833	68017.2	0.370477
					31.5667	69713.6	0.429381		43.9	67980.9	0.367672
					31.5833	70159.7	0.462575		43.9167	67703.5	0.34623
					31.6	69764.5	0.433171		43.9333	67694.1	0.345503
					31.6167	69718.4	0.429743		43.95	68288.6	0.391448
					31.6333	69752.8	0.432301		43.9667	68288.6	0.391449
					31.65	69891	0.44258		43.9833	67840.2	0.356793
					31.6667	69979.3	0.449152		44	67776	0.351834
					31.6833	70060.8	0.455214		44.0167	68307.8	0.392932
					31.7	69724	0.430161		44.0333	67712.1	0.346894
					31.7167	70344.2	0.4763		44.05	68428.6	0.402266
					31.7333	70247.7	0.469118		44.0667	68174.4	0.382623
					31.75	69698.3	0.428248		44.0833	68047	0.372776
					31.7667	69800.1	0.435821		44.1	68249.7	0.388441
					31.7833	69876.3	0.441491		44.1167	68129.7	0.379169
					31.8	70103.8	0.458415		44.1333	68394.3	0.39962
					31.8167	70325.1	0.47488		44.15	68187	0.3836
					31.8333	70121.1	0.4597		44.1667	68194.1	0.384146
					31.85	70226.1	0.467515		44.1833	67921.9	0.363109
					31.8667	70145.4	0.461507		44.2	67520.1	0.332054
					31.8833	69451	0.409851		44.2167	67976.4	0.367317
					31.9	69767.4	0.43339		44.2333	68127.7	0.379011
					31.9167	69707.8	0.428949		44.25	68239.4	0.38765
					31.9333	69987.6	0.449767		44.2667	67698.6	0.345849
					31.95	69964	0.448015		44.2833	67753.3	0.350076
					31.9667	69965.7	0.44814		44.3	67704	0.346268
					31.9833	69730.3	0.430624		44.3167	68029.2	0.371404
					32	69355.3	0.402728		44.3333	67961.6	0.366181
					32.0167	69809	0.436478		44.35	67571.2	0.336006
					32.0333	69992.7	0.450147		44.3667	68011.7	0.370047
					32.05	70241.1	0.468628		44.3833	68233.6	0.387195
					32.0667	70045.9	0.454102		44.4	67867	0.35887
					32.0833	70270.2	0.470792		44.4167	67687	0.344958
					32.1	70319.9	0.474493		44.4333	68127.1	0.378971
					32.1167	69895.9	0.44295		44.45	68262.9	0.389459
					32.1333	70111.5	0.458988		44.4667	68112.9	0.377867
					32.15	69895.4	0.442913		44.4833	68206.4	0.3851
					32.1667	69865	0.44065		44.5	67989.2	0.368309
					32.1833	70320.1	0.474502		44.5167	67730.3	0.348302
					32.2	70227.8	0.46764		44.5333	67998.4	0.369025
					32.2167	70215.1	0.466693		44.55	67653.9	0.342396
					32.2333	70114.3	0.459192		44.5667	67913.9	0.362494
					32.25	69780.3	0.434343		44.5833	67857.6	0.358141
					32.2667	69919.4	0.444695		44.6	67687.9	0.345027
					32.2833	69873.5	0.44128		44.6167	68031.8	0.371603
					32.3	69867.7	0.440847		44.6333	68303.1	0.392568
					32.3167	70105.1	0.458513		44.65	68355.1	0.396586
					32.3333	70181	0.464155		44.6667	68248.1	0.388322
					32.35	69577.1	0.41923		44.6833	67843.6	0.35706
					32.3667	69688.8	0.427542		44.7	67868.6	0.358989
					32.3833	69838.9	0.438704		44.7167	67447.6	0.326457
					32.4	70245.9	0.468984		44.7333	68053.3	0.373261
					32.4167	70107.4	0.458682		44.75	68682.7	0.421903
					32.4333	70024.7	0.452525		44.7667	67985.6	0.368032
					32.45	70244.5	0.468881		44.7833	67967.2	0.366613
					32.4667	70351.4	0.476832		44.8	67852.7	0.35776
					32.4833	70100.7	0.458185		44.8167	68170.4	0.382315
					32.5	70394.4	0.480035		44.8333	68250.9	0.388532
					32.5167	69952.4	0.447152		44.85	68540.8	0.410936
					32.5333	70189.2	0.464769		44.8667	67967.8	0.366658
					32.55	69685.7	0.42731		44.8833	67775.8	0.351818
					32.5667	70133	0.460584		44.9	68173.7	0.382572
					32.5833	70127.5	0.460179		44.9167	68028.2	0.371325
					32.6	69936.2	0.445946		44.9333	68263.8	0.389535
					32.6167	69909.2	0.443937		44.95	68028.6	0.371354
					32.6333	70151.7	0.461976		44.9667	68069	0.374479
					32.65	70138.1	0.460962		44.9833	68399.8	0.400041
					32.6667	70141.2	0.461199		45	67820.4	0.355267
					32.6833	70111.5	0.458987		45.0167	67926.9	0.363492
					32.7	70197.5	0.465384		45.0333	68325.2	0.39428
					32.7167	70264.6	0.470376		45.05	67986.9	0.368135
					32.7333	69926.3	0.44521		45.0667	67981.6	0.367723
					32.75	70113.7	0.45915		45.0833	67868.3	0.358965
					32.7667	69745.7	0.431774		45.1	67994.3	0.368707
					32.7833	69584	0.419741		45.1167	68522.2	0.409501
					32.8	70005	0.45106		45.1333	67941.4	0.364613
					32.8167	70099.2	0.458068		45.15	67788.8	0.352821
					32.8333	70092	0.457535		45.1667	67619.8	0.339764
					32.85	70240.8	0.468607		45.1833	68251.4	0.388574
					32.8667	70184.8	0.46444		45.2	67826	0.355699
					32.8833	69515.7	0.414659		45.2167	68178.4	0.382931
					32.9	70287.8	0.472099		45.2333	68616.3	0.416773
					32.9167	69832.7	0.438242		45.25	67707.6	0.346545
					32.9333	69569.7	0.418681		45.2667	67998.4	0.36902
					32.95	70001.6	0.450811		45.2833	68509.1	0.408492
					32.9667	70286	0.471964		45.3	68263.5	0.389507
					32.9833	69978.4	0.449087		45.3167	68209.5	0.385339
					33	70322.7	0.474696		45.3333	67825.7	0.355677
					33.0167	69835.3	0.438439		45.35	68618.6	0.416951
					33.0333	69839.4	0.438744		45.3667	68398.8	0.399969
					33.05	70545.3	0.49126		45.3833	68264	0.389549
					33.0667	70361.3	0.47757		45.4	67756.1	0.350298
					33.0833	69922.8	0.444951		45.4167	68160.1	0.381518
					33.1	69842.2	0.438949		45.4333	67596.6	0.337973
					33.1167	70102.8	0.458336		45.45	68121.6	0.37854
					33.1333	69652.3	0.424825		45.4667	67653.7	0.342381
					33.15	70210.7	0.466364		45.4833	68075	0.374944
					33.1667	70372.5	0.478402		45.5	67888.6	0.360535
					33.1833	69674	0.426436		45.5167	68628.5	0.41772
					33.2	70251.5	0.469402		45.5333	67706.2	0.34644
					33.2167	70018.9	0.452096		45.55	68442.2	0.403317
					33.2333	69901.5	0.443361		45.5667	68109.8	0.377631
					33.25	70006.7	0.451189		45.5833	68047.9	0.372848
					33.2667	70247	0.46907		45.6	67663.8	0.343163
					33.2833	70127.7	0.460193		45.6167	68349.7	0.396169
					33.3	69944.7	0.446574		45.6333	67878.8	0.35978
					33.3167	69994.3	0.450266		45.65	67490.9	0.3298
					33.3333	70137	0.46088		45.6667	68260.9	0.389311
					33.35	70505.6	0.488302		45.6833	68267	0.389777
					33.3667	70360.4	0.477502		45.7	68146.9	0.380495
					33.3833	69826.8	0.437803		45.7167	68184.7	0.383422
					33.4	70176.2	0.463801		45.7333	67702	0.346113
					33.4167	70659.6	0.499764		45.75	67852.8	0.357767
					33.4333	70533.5	0.490384		45.7667	68242.5	0.38789
					33.45	70712.1	0.503669		45.7833	68251.2	0.388556
					33.4667	70110.6	0.45892		45.8	68541.3	0.410975
					33.4833	70277.8	0.471356		45.8167	68284.7	0.39115
					33.5	70275	0.471153		45.8333	68029.1	0.371396
					33.5167	70032.8	0.453128		45.85	68346.2	0.395899
					33.5333	70419.5	0.481899		45.8667	68373	0.397975
					33.55	69959.5	0.447675		45.8833	68181.6	0.38318
					33.5667	70142.8	0.461313		45.9	67720	0.347504
					33.5833	70039.9	0.453659		45.9167	68218.6	0.386038
					33.6	70082.3	0.456812		45.9333	68180.5	0.383095
					33.6167	70092.6	0.457583		45.95	68328.6	0.394544
					33.6333	70317.4	0.474303		45.9667	68425	0.401991
					33.65	69892.9	0.44272		45.9833	67921.4	0.363074
					33.6667	70173.4	0.463589		46	67924.1	0.363281
					33.6833	69956.8	0.447475		46.0167	68116	0.378109
					33.7	70144.8	0.461461		46.0333	68000.8	0.369209
					33.7167	70166.5	0.463074		46.05	68291.4	0.391667
					33.7333	70294.6	0.472604		46.0667	68038.9	0.372154
					33.75	69790.3	0.435091		46.0833	68356.8	0.396717
					33.7667	70142	0.461259		46.1	68588.2	0.414605
					33.7833	70534.8	0.490475		46.1167	68228.2	0.386778
					33.8	69980.9	0.449269		46.1333	68107.5	0.377453
					33.8167	70122.4	0.4598		46.15	67926.2	0.363439
					33.8333	69813.8	0.436842		46.1667	67986.7	0.368115
					33.85	70161.1	0.462676		46.1833	68284.6	0.391141
					33.8667	70676.6	0.501028		46.2	68301.9	0.392475
					33.8833	70391.6	0.479826		46.2167	68286.3	0.391268
					33.9	70667.1	0.500319		46.2333	68704.9	0.423625
					33.9167	70431.1	0.482762		46.25	68166.6	0.382018
					33.9333	70104.1	0.458436		46.2667	68624.1	0.41738
					33.95	70342	0.476137		46.2833	68204.1	0.384921
					33.9667	69918.7	0.444645		46.3	68028.5	0.371348
					33.9833	70145.1	0.461486		46.3167	68486.7	0.406762
					34	69961.6	0.447835		46.3333	68672.7	0.421136
					34.0167	70415.5	0.4816		46.35	68554.5	0.411995
					34.0333	69897.8	0.443089		46.3667	68039.7	0.372215
					34.05	70231.3	0.467897		46.3833	68039.6	0.372203
					34.0667	69896.1	0.442961		46.4	68293.6	0.391833
					34.0833	70242	0.468692		46.4167	67864.9	0.358707
					34.1	70287.8	0.472102		46.4333	68209.7	0.385349
					34.1167	70446.8	0.483933		46.45	68821.9	0.432663
					34.1333	69720.9	0.429926		46.4667	68423.8	0.401897
					34.15	70080.1	0.456653		46.4833	68095	0.37649
					34.1667	70634.2	0.497869		46.5	68538.3	0.410747
					34.1833	69612	0.421826		46.5167	68388.3	0.399155
					34.2	70024.2	0.452495		46.5333	67899	0.361341
					34.2167	69791.5	0.435177		46.55	68185.6	0.383489
					34.2333	70564.3	0.492673		46.5667	68240.4	0.387722
					34.25	70231.3	0.467901		46.5833	68473.2	0.405714
					34.2667	70312.8	0.473959		46.6	68321.5	0.393989
					34.2833	70230.1	0.467813		46.6167	68525.3	0.40974
					34.3	70268.7	0.470683		46.6333	67851.1	0.357639
					34.3167	69980	0.449207		46.65	68181.3	0.383155
					34.3333	70039.7	0.453642		46.6667	68396.2	0.399761
					34.35	70518.9	0.489297		46.6833	67893.8	0.36094
					34.3667	70440.5	0.48346		46.7	68698.3	0.423115
					34.3833	69869.5	0.44098		46.7167	68476	0.405932
					34.4	70192.2	0.464987		46.7333	68342	0.395579
					34.4167	70760.1	0.50724		46.75	67952.3	0.365459
					34.4333	70087.1	0.457174		46.7667	68033.9	0.371768
					34.45	70874.6	0.515753		46.7833	67835.8	0.356452
					34.4667	70372.6	0.478408		46.8	67889.9	0.360635
					34.4833	70438.4	0.483307		46.8167	68093.6	0.376381
					34.5	70008.6	0.451332		46.8333	68449	0.403848
					34.5167	70227.1	0.467587		46.85	68122.4	0.378602
					34.5333	70755.7	0.506909		46.8667	68207.5	0.385181
					34.55	70694.4	0.502353		46.8833	68501.4	0.407893
					34.5667	70355.2	0.47712		46.9	67704.1	0.34628
					34.5833	70604.3	0.495646		46.9167	68603.1	0.415757
					34.6	70344	0.476285		46.9333	68520.5	0.409368
					34.6167	69977.2	0.448992		46.95	67989.1	0.368305
					34.6333	69904.5	0.443584		46.9667	68587.2	0.414525
[truncated: 10,701 more rows]

## Sheet: Fig 1c
Values in bold are shown in Figure				Fig 1c	Sgt2•Bos1 chased with cpSRP43				Sgt2•Bos1 chased with cpSRP43				Sgt2•Bos1 chased with Sgt2				Sgt2•Bos1 chased with Sgt2
					Time (min)	F (cps)	Normalized F [(F-F0)/(Fe-F0)]		Time (min)	F (cps)	Normalized F [(F-F0)/(Fe-F0)]		Time (min)	F (cps)	Normalized F [(F-F0)/(Fe-F0)]		Time (min)	F (cps)	Normalized F [(F-F0)/(Fe-F0)]
					0	63941.9	0		0	63223.5	0		0	61856.4	0		0	66787.7	0
					1.36667	64599.9	0.0489524		4.95	64385.3	0.0897914		0.533333	77234.2	0.695448		0.3	74485.8	0.352321
					1.38333	64867.6	0.0688724		4.96667	63949.8	0.056131		0.55	76593.3	0.666465		0.316667	74656.6	0.360141
					1.4	64954.6	0.0753391		4.98333	64063.4	0.064911		0.566667	77169.6	0.692525		0.333333	75534.8	0.400331
					1.41667	64731.8	0.0587696		5	64086.8	0.0667206		0.583333	77187.6	0.693343		0.35	75187.5	0.384435
					1.43333	65098.9	0.0860778		5.01667	64292.5	0.0826219		0.6	77434.2	0.704492		0.366667	76296.1	0.435172
					1.45	64635.6	0.0516091		5.03333	64286	0.0821182		0.616667	77754.6	0.718983		0.383333	77092.4	0.471616
					1.46667	64912.9	0.0722393		5.05	64059	0.064574		0.633333	77936.4	0.727206		0.4	77484.4	0.489561
					1.48333	64973.7	0.0767611		5.06667	64049.2	0.0638119		0.65	78010.8	0.730569		0.416667	77607.2	0.495177
					1.5	64850.4	0.0675914		5.08333	63673.9	0.0348111		0.666667	78222.9	0.740162		0.433333	77127.4	0.473221
					1.51667	64399.9	0.0340717		5.1	64124.4	0.0696272		0.683333	78615	0.757892		0.45	78497.8	0.535938
					1.53333	64563.1	0.0462195		5.11667	63537.7	0.024289		0.7	78903.3	0.770934		0.466667	78456.8	0.534064
					1.55	64751	0.060195		5.13333	63783.3	0.0432624		0.716667	78570.5	0.755883		0.483333	78729.4	0.546538
					1.56667	64584.2	0.0477897		5.15	64303.4	0.0834591		0.733333	78911.9	0.771319		0.5	78865.2	0.552754
					1.58333	65069.9	0.0839221		5.16667	63840.8	0.0477089		0.75	78666.1	0.760204		0.516667	78433.5	0.532997
					1.6	65194.6	0.0931962		5.18333	64591.4	0.105717		0.766667	78936.5	0.772431		0.533333	78498.1	0.535953
					1.61667	65121.7	0.0877706		5.2	63988.7	0.0591363		0.783333	79294.1	0.788608		0.55	79024.8	0.56006
					1.63333	65110.4	0.0869336		5.21667	63953	0.0563787		0.8	79890.6	0.815581		0.566667	78152.5	0.520137
					1.65	64907.8	0.0718633		5.23333	63570.5	0.026817		0.816667	79071	0.778517		0.583333	78140.8	0.519598
					1.66667	65027.4	0.0807592		5.25	64062.7	0.0648569		0.833333	79191	0.783943		0.6	79317.4	0.573451
					1.68333	65055.4	0.0828425		5.26667	64260.2	0.0801194		0.85	79384.9	0.792712		0.616667	79113.6	0.564121
					1.7	65288.7	0.100199		5.28333	64246.9	0.079093		0.866667	80572.5	0.846419		0.633333	78550.6	0.538355
					1.71667	65248.1	0.0971768		5.3	64150.2	0.0716203		0.883333	79475.1	0.796791		0.65	79218.8	0.568935
					1.73333	64904.2	0.0715924		5.31667	64219.2	0.0769551		0.9	80233.5	0.831091		0.666667	79200	0.568077
					1.75	65440	0.111454		5.33333	64232.4	0.0779706		0.916667	80495.9	0.842954		0.683333	78715.5	0.545904
					1.76667	65066.7	0.0836847		5.35	64107.1	0.0682889		0.933333	80509.4	0.843567		0.7	78774.2	0.548591
					1.78333	64738.3	0.059249		5.36667	64038.8	0.0630102		0.95	80503.6	0.843303		0.716667	79461.3	0.580037
					1.8	65316.4	0.102259		5.38333	63931.2	0.0546948		0.966667	80614.6	0.848322		0.733333	78753.9	0.547659
					1.81667	65440.9	0.111519		5.4	64080.8	0.0662556		0.983333	80768.9	0.855302		0.75	79776.7	0.594469
					1.83333	65338.2	0.103879		5.41667	64088.9	0.0668869		1	81226.9	0.876017		0.766667	80210.4	0.614321
					1.85	65547	0.119412		5.43333	64498.2	0.0985157		1.01667	80867.5	0.859763		0.783333	79255	0.570594
					1.86667	64990.3	0.0779958		5.45	64166.1	0.0728529		1.03333	81105.9	0.870545		0.8	79458.2	0.579892
					1.88333	65395.7	0.108157		5.46667	64046.9	0.0636352		1.05	80542.9	0.845082		0.816667	79846.7	0.597674
					1.9	65357	0.105275		5.48333	63684.9	0.0356638		1.06667	81288.8	0.878813		0.833333	80435	0.624599
					1.91667	64992.7	0.078178		5.5	64237.5	0.0783664		1.08333	80469.3	0.841751		0.85	80258.1	0.616505
					1.93333	65103.6	0.0864289		5.51667	64132.8	0.0702784		1.1	81690.9	0.896997		0.866667	80072.7	0.608017
					1.95	64714.2	0.0574598		5.53333	64282.3	0.0818293		1.11667	81490.2	0.887925		0.883333	80292.2	0.618064
					1.96667	65440.7	0.111505		5.55	64320.1	0.0847508		1.13333	81128.7	0.871575		0.9	80814.3	0.641957
					1.98333	65011.9	0.0796069		5.56667	63939.4	0.055326		1.15	81355	0.881808		0.916667	80808.3	0.641685
					2	65323	0.102747		5.58333	63836.3	0.0473622		1.16667	81648.3	0.895071		0.933333	80369.2	0.621586
					2.01667	65286.2	0.100008		5.6	63917.7	0.0536543		1.18333	81666.6	0.895901		0.95	80217.4	0.614641
					2.03333	65192.8	0.0930628		5.61667	64111	0.0685877		1.2	81283.3	0.878565		0.966667	80842	0.643225
					2.05	65195.4	0.0932522		5.63333	64097	0.0675109		1.21667	81449.2	0.88607		0.983333	81228.7	0.660922
					2.06667	65188.7	0.0927579		5.65	63601.5	0.0292136		1.23333	82287.7	0.923989		1	79959.5	0.602837
					2.08333	65630.6	0.125634		5.66667	64017.6	0.0613711		1.25	82028.8	0.91228		1.01667	81154.1	0.657509
					2.1	64986.4	0.0777067		14.4333	64665.9	0.111478		1.26667	82344.3	0.926547		1.03333	80669.7	0.63534
					2.11667	65576.8	0.12163		14.45	65372.4	0.166079		1.28333	82071.7	0.914221		1.05	81552.2	0.675729
					2.13333	65500.8	0.115977		14.4667	65640.6	0.1868		1.3	82075.8	0.914404		1.06667	81071.5	0.653728
					2.15	65633.9	0.12588		14.4833	64970.7	0.13503		1.31667	81526.2	0.889551		1.08333	81584.1	0.677191
					2.16667	65048.3	0.0823093		14.5	65235.1	0.155462		1.33333	81606.8	0.893195		1.1	81596.1	0.677739
					2.18333	65718.1	0.132143		14.5167	65250.1	0.156625		1.35	82558.9	0.936255		1.11667	81057.4	0.653085
					2.2	65298.4	0.100922		14.5333	65166.1	0.150131		1.36667	82144.3	0.917505		1.13333	81158.3	0.657701
					2.21667	65684.4	0.129634		14.55	65067.3	0.1425		1.38333	82353.5	0.926966		1.15	82002.2	0.696325
					2.23333	65117.1	0.0874291		14.5667	65236.5	0.155573		1.4	82020.8	0.911916		1.16667	81396	0.668581
					2.25	65625.9	0.125282		14.5833	65490	0.175162		1.41667	81959.4	0.90914		1.18333	81146.4	0.657156
					2.26667	65790	0.137494		14.6	65283.6	0.159211		1.43333	82099.7	0.915489		1.2	81753.6	0.684947
					2.28333	65668	0.128413		14.6167	65373.8	0.166183		1.45	82069	0.914097		1.21667	81661.2	0.680718
					2.3	65207.1	0.094124		14.6333	65176.7	0.150949		1.46667	82283.6	0.923803		1.23333	82082.9	0.700018
					2.31667	65090.8	0.0854762		14.65	65551.3	0.179906		1.48333	83058.9	0.958867		1.25	82250.5	0.707689
					2.33333	65548.6	0.119534		14.6667	65539.4	0.178986		1.5	82200.3	0.920037		1.26667	81684.1	0.681768
					2.35	65906.1	0.146125		14.6833	65501.9	0.176082		1.51667	82252.6	0.922403		1.28333	81626.3	0.679123
					2.36667	65411	0.109296		14.7	65258.4	0.157269		1.53333	82625.6	0.93927		1.3	82057.2	0.698844
					2.38333	65542.6	0.119086		14.7167	65332.9	0.163026		1.55	82793.1	0.946847		1.31667	81979.3	0.695276
					2.4	65582.5	0.122052		14.7333	65484.8	0.174765		1.56667	82592.5	0.937774		1.33333	82933.6	0.738955
					2.41667	65254.5	0.0976507		14.75	65397.3	0.167998		1.58333	81777.9	0.900934		1.35	82387.1	0.713941
					2.43333	65613.9	0.124388		14.7667	65278.1	0.158789		1.6	82803.1	0.947296		1.36667	82701.3	0.728321
					2.45	66079.3	0.159012		14.7833	65682.6	0.190047		1.61667	82644.4	0.94012		1.38333	81905.9	0.691919
					2.46667	65256	0.097767		14.8	65282.7	0.159144		1.63333	82576	0.937026		1.4	81837.2	0.688775
					2.48333	65719.9	0.132278		14.8167	65438.9	0.171216		1.65	83261	0.968006		1.41667	82802.5	0.732952
					2.5	65875.6	0.143858		14.8333	65114.2	0.146125		1.66667	82475	0.93246		1.43333	82768.7	0.731408
					2.51667	65605.9	0.123795		14.85	65462.2	0.173013		1.68333	82938.5	0.953419		1.45	82801.6	0.732912
					2.53333	65609.5	0.124061		14.8667	65737.4	0.194288		1.7	83214	0.96588		1.46667	82666.5	0.72673
					2.55	65880.5	0.144222		14.8833	65688.6	0.190514		1.71667	82826.2	0.948342		1.48333	82767.8	0.731365
					2.56667	65781.3	0.136841		14.9	65083.3	0.143731		1.73333	82755.4	0.945138		1.5	82813.9	0.733473
					2.58333	65629.3	0.125535		14.9167	65236.5	0.155571		1.75	83091.2	0.960324		1.51667	82536	0.720756
					2.6	65659.2	0.127757		14.9333	64842.1	0.125093		1.76667	82742	0.944532		1.53333	82715.5	0.728969
					2.61667	65594.5	0.122943		14.95	65253	0.156851		1.78333	82717.9	0.943446		1.55	83419.1	0.761173
					2.63333	65790.5	0.137529		14.9667	65458.3	0.172717		1.8	82295.2	0.924329		1.56667	83529.5	0.766227
					2.65	66126.4	0.162515		14.9833	65186.6	0.151713		1.81667	82933.5	0.953195		1.58333	82736	0.729909
					2.66667	65797.3	0.138031		15	65677.6	0.189662		1.83333	83109.9	0.961174		1.6	82141.6	0.702707
					2.68333	65746.6	0.13426		15.0167	65044.5	0.140734		1.85	82846.2	0.949247		1.61667	82915.9	0.738143
					2.7	65778.8	0.13666		15.0333	65466.3	0.17333		1.86667	82603.1	0.938253		1.63333	82687.7	0.7277
					2.71667	66336.8	0.17817		15.05	65229.1	0.155003		1.88333	82894.2	0.951417		1.65	82778.1	0.731838
					2.73333	65859	0.142626		15.0667	65299.1	0.160413		1.9	82802.5	0.947271		1.66667	83519.6	0.76577
					2.75	65764.9	0.135626		15.0833	65135.7	0.14778		1.91667	82952	0.954032		1.68333	83718.2	0.774861
					2.76667	65746.9	0.134288		15.1	64783.1	0.12053		1.93333	82749.7	0.944881		1.7	82543.7	0.721108
					2.78333	65695.8	0.130483		15.1167	64824.2	0.123708		1.95	83495.6	0.978617		1.71667	83156.9	0.749171
					2.8	65468.7	0.113588		15.1333	64814	0.122919		1.96667	82840.1	0.948971		1.73333	82706.4	0.728556
					2.81667	66339.9	0.178403		15.15	65341.8	0.163712		1.98333	82939.7	0.953473		1.75	83780.2	0.7777
					2.83333	66197.8	0.167829		15.1667	65410.9	0.169053		2	83141.1	0.962581		1.76667	83563.2	0.767769
					2.85	66111.9	0.161439		15.1833	65144.9	0.148496		2.01667	82986.2	0.955578		1.78333	82742.8	0.730221
					2.86667	66032.5	0.155535		15.2	65372.9	0.166115		2.03333	82653.9	0.940552		1.8	83231.8	0.752601
					2.88333	66067.9	0.158168		15.2167	65227.6	0.154889		2.05	82894.6	0.951435		1.81667	84282.5	0.800686
					2.9	65842.6	0.141407		15.2333	65016.7	0.13859		2.06667	82738.1	0.944357		1.83333	84076.5	0.791259
					2.91667	65712.4	0.131716		15.25	65280.7	0.158992		2.08333	82915.7	0.952388		1.85	83418.5	0.761143
					2.93333	65751.1	0.134595		15.2667	65232.6	0.155269		2.1	83462.9	0.977137		1.86667	83113.7	0.747194
					2.95	66195.8	0.16768		15.2833	65374.4	0.16623		2.11667	82483.4	0.932838		1.88333	83655.4	0.771988
					2.96667	65607	0.123877		15.3	65321.3	0.162124		2.13333	83445.4	0.976344		1.9	83363.8	0.758641
					2.98333	66209	0.168659		15.3167	65815.1	0.200289		2.15	83182.5	0.964455		1.91667	83290.1	0.755269
					3	65938.8	0.148559		15.3333	65463.5	0.173116		2.16667	82837.5	0.948855		1.93333	84007	0.788081
					3.01667	66149.1	0.164206		15.35	65704.5	0.191741		2.18333	83008.6	0.956591		1.95	83747.7	0.776211
					3.03333	65814.1	0.13928		15.3667	65269.1	0.158089		2.2	83001.2	0.956258		1.96667	83629.2	0.77079
					3.05	66229.4	0.170177		15.3833	65615.7	0.184879		2.21667	83255.8	0.967771		1.98333	83012.4	0.742559
					3.06667	65851.5	0.142064		15.4	65181.5	0.151321		2.23333	83029.8	0.957552		2	84417.1	0.806848
					3.08333	66076.4	0.158798		15.4167	65223.1	0.154539		2.25	83056.2	0.958743		2.01667	83529.2	0.766213
					3.1	65847.2	0.141746		15.4333	65132.6	0.147542		2.26667	83275.2	0.968649		2.03333	82522.6	0.720142
					3.11667	66541.3	0.193385		15.45	65670.5	0.189112		2.28333	83161.7	0.963515		2.05	83813	0.779202
					3.13333	66731.1	0.207502		15.4667	65358	0.16496		2.3	83003.1	0.956341		2.06667	83796.8	0.778461
					3.15	66168.7	0.165664		15.4833	65137.7	0.147941		2.31667	83316.5	0.970514		2.08333	83663.1	0.77234
					3.16667	66068.4	0.158205		15.5	65372.8	0.166107		2.33333	84002.8	1.00155		2.1	83552.2	0.767264
					3.18333	66372.8	0.180849		15.5167	65655.9	0.187986		2.35	82946.9	0.953799		2.11667	83822	0.779611
					3.2	65701.9	0.130939		15.5333	65019.1	0.138776		2.36667	83294.9	0.969538		2.13333	84417.7	0.806875
					3.21667	65878.7	0.144091		15.55	65416	0.169446		2.38333	83551.6	0.981149		2.15	83840.5	0.780461
					3.23333	66227	0.169998		15.5667	65248	0.156466		2.4	83279.1	0.968824		2.16667	84065.7	0.790767
					3.25	66484.8	0.189177		15.5833	65282	0.159087		2.41667	83601.8	0.983418		2.18333	83486.6	0.764264
					3.26667	66281.4	0.174051		15.6	65338	0.163421		2.43333	83746.5	0.989962		2.2	84272.4	0.800224
					3.28333	65894.6	0.145272		15.6167	65805.8	0.199572		2.45	83225.1	0.966383		2.21667	83859.4	0.781323
					3.3	66025.8	0.155034		15.6333	64951.6	0.133559		2.46667	83311	0.970267		2.23333	84191.2	0.796512
					3.31667	66186.2	0.166966		15.65	65210.1	0.153534		2.48333	82945.3	0.95373		2.25	83403.6	0.760465
					3.33333	65816.3	0.13945		15.6667	65314.9	0.161636		2.5	84095.6	1.00575		2.26667	84598.3	0.815142
					3.35	65524.9	0.117765		15.6833	65745.6	0.194919		2.51667	83304.8	0.969987		2.28333	84797.4	0.824252
					3.36667	65929.2	0.147848		15.7	65357.4	0.164916		2.53333	83239	0.967011		2.3	84025.7	0.788935
					3.38333	65819.1	0.139657		15.7167	65473.6	0.1739		2.55	83422.4	0.975306		2.31667	84096.8	0.792189
					3.4	65814.5	0.139312		15.7333	65339.9	0.163564		2.56667	83042	0.958103		2.33333	84272.8	0.800243
					3.41667	65842.9	0.141428		15.75	65338.1	0.163428		2.58333	83538.6	0.980559		2.35	84194.5	0.796663
					3.43333	65617.9	0.124686		15.7667	65054.8	0.141533		2.6	83265.8	0.968225		2.36667	84666.3	0.818255
					3.45	65854	0.142251		15.7833	65298.5	0.160366		2.61667	83929.9	0.998257		2.38333	84757.8	0.822439
					3.46667	65639.3	0.12628		15.8	65057.1	0.141711		2.63333	84041.6	1.00331		2.4	84295.5	0.801282
					3.48333	65876.2	0.143901		15.8167	64941.1	0.132745		2.65	83539.5	0.980601		2.41667	84699.1	0.819756
					3.5	65895.7	0.145357		15.8333	65102.2	0.145194		2.66667	83595.8	0.983148		2.43333	84287.5	0.800917
					3.51667	65751.9	0.134653		15.85	65866.9	0.204296		2.68333	83562.2	0.981628		2.45	84865.4	0.827364
					3.53333	66091.9	0.159947		15.8667	65408.5	0.168869		2.7	83141.8	0.962615		2.46667	84445.5	0.808149
					3.55	65332.7	0.103472		15.8833	65497.5	0.175741		2.71667	83309	0.970176		2.48333	85290.7	0.84683
					3.56667	66166.8	0.165521		15.9	65202.3	0.152931		2.73333	83434.1	0.975833		2.5	83785	0.777918
					3.58333	65740.4	0.133802		15.9167	65148.7	0.148788		2.75	82786.3	0.946538		2.51667	84251.9	0.799287
					3.6	65556.8	0.120142		15.9333	65527.9	0.178092		2.76667	83862.4	0.995204		2.53333	84505.2	0.81088
					3.61667	65971.1	0.150964		15.95	65388.9	0.167349		2.78333	83251.8	0.967589		2.55	84454.3	0.80855
					3.63333	65622.1	0.124999		15.9667	65451.8	0.172215		2.8	84087.7	1.00539		2.56667	84671.3	0.818484
					3.65	65032.7	0.0811533		15.9833	65546	0.179495		2.81667	83712.2	0.988412		2.58333	85072.2	0.836831
					3.66667	65434	0.111007		16	65675.5	0.1895		2.83333	84121	1.0069		2.6	85127.4	0.839356
					3.68333	65240.9	0.0966435		16.0167	65203.8	0.153046		2.85	83852.1	0.994737		2.61667	83980.9	0.786885
					3.7	65362	0.105646		16.0333	65214.1	0.153842		2.86667	83447.1	0.976421		2.63333	85139	0.839889
					3.71667	65234	0.0961242		16.05	65449.9	0.172066		2.88333	83743.1	0.989806		2.65	83833.1	0.78012
					3.73333	65315.8	0.102212		16.0667	65451	0.172154		2.9	83868.6	0.995482		2.66667	84155.8	0.794889
					3.75	65232.6	0.0960263		16.0833	65299.2	0.16042		2.91667	83857.3	0.994974		2.68333	84498.5	0.810575
					3.76667	64669.6	0.0541359		16.1	65564.7	0.180935		2.93333	83312.6	0.970339		2.7	84014.6	0.788426
					3.78333	64927.1	0.0732983		16.1167	65400.6	0.168255		2.95	84135.6	1.00756		2.71667	83479.4	0.76393
					3.8	65256.2	0.0977757		16.1333	65904.1	0.207168		2.96667	83837.9	0.994097		2.73333	85229.8	0.844044
					3.81667	64991.4	0.0780784		16.15	65556.8	0.180328		2.98333	83553	0.981212		2.75	84732.9	0.821301
					3.83333	64943.8	0.074538		16.1667	65558.9	0.18049		3	83844.1	0.994378		2.76667	84904.5	0.829157
					3.85	64945.7	0.0746795		16.1833	65488.4	0.175038		3.01667	84055.3	1.00393		2.78333	84194	0.796636
					3.86667	65219	0.0950086		16.2	65163.4	0.149927		3.03333	83818.8	0.993229		2.8	85679	0.864601
					3.88333	64484.1	0.0403409		16.2167	65432.3	0.170704		3.05	84025.2	1.00257		2.81667	85562.1	0.85925
					3.9	65043.1	0.0819286		16.2333	65425.1	0.170151		3.06667	83869.1	0.995507		2.83333	84683.3	0.819031
					3.91667	65488	0.115022		16.25	65796.1	0.198824		3.08333	83625.4	0.984485		2.85	84894.6	0.828701
					3.93333	64800.7	0.0638935		16.2667	65383.5	0.166933		3.1	83702.9	0.987992		2.86667	85000.3	0.833539
					3.95	64841	0.0668916		16.2833	65574.2	0.181674		3.11667	83497.6	0.978705		2.88333	83841.1	0.780484
					3.96667	65091.3	0.0855149		16.3	65856.5	0.203492		3.13333	83548.8	0.981023		2.9	85401.9	0.85192
					3.98333	65127.8	0.0882265		16.3167	65416.1	0.169452		3.15	83781.1	0.991525		2.91667	84721.5	0.820778
					4	64981.2	0.0773185		16.3333	65938.1	0.209798		3.16667	83955.3	0.999405		2.93333	85990.2	0.878843
					4.01667	65173.8	0.0916478		16.35	65369.4	0.165843		3.18333	83535.6	0.980424		2.95	84526.1	0.811835
					4.03333	64654.5	0.0530194		16.3667	65211.7	0.153653		3.2	83372.9	0.973067		2.96667	84535.4	0.812264
					4.05	65137.9	0.0889772		16.3833	65176.8	0.150956		3.21667	84114.5	1.0066		2.98333	85612	0.861534
					4.06667	64710.3	0.0571675		16.4	65719.3	0.192883		3.23333	83739.7	0.989654		3	85240.7	0.844541
					4.08333	64628.8	0.051104		16.4167	65742.3	0.194663		3.25	83040.3	0.958024		3.01667	85419.6	0.852729
					4.1	65025.8	0.0806394		16.4333	65837.3	0.202006		3.26667	83662.1	0.986144		3.03333	85887.2	0.874132
					4.11667	64814.3	0.0649059		16.45	65700.8	0.191452		3.28333	83863.3	0.995244		3.05	85410.2	0.8523
					4.13333	65294.5	0.100632		16.4667	65625.5	0.18564		3.3	83533.2	0.980317		3.06667	85996.2	0.879122
					4.15	65284.5	0.0998841		16.4833	65444.1	0.171615		3.31667	84225	1.0116		3.08333	84877.4	0.827915
					4.16667	65001.2	0.078811		16.5	65465.8	0.173293		3.33333	84316.8	1.01575		3.1	84790.1	0.823919
					4.18333	65138.2	0.0890024		16.5167	65315	0.161641		3.35	84042.3	1.00334		3.11667	84812.9	0.824961
					4.2	65322.4	0.102702		16.5333	65187.4	0.151777		3.36667	83732	0.989305		3.13333	84572.4	0.813955
					4.21667	65129	0.088314		16.55	65476.8	0.174146		3.38333	83352.2	0.972129		3.15	84795.8	0.82418
					4.23333	64917.6	0.0725926		16.5667	65649.3	0.187475		3.4	83832.6	0.993857		3.16667	85759.2	0.868272
					4.25	65272.7	0.0990032		16.5833	65562.7	0.180781		3.41667	83517.2	0.979594		3.18333	85193.5	0.842382
					4.26667	64723.3	0.0581378		16.6	65098.7	0.144923		3.43333	84303.7	1.01516		3.2	85730.1	0.86694
					4.28333	65381.9	0.107134		16.6167	64796	0.12153		3.45	83724.1	0.988947		3.21667	85247.8	0.844868
					4.3	65192.2	0.0930183		16.6333	65391.5	0.167551		3.46667	83636.2	0.984974		3.23333	85383.9	0.851096
					4.31667	65439.2	0.111392		16.65	65690.5	0.190659		3.48333	84222.1	1.01147		3.25	85116.7	0.838865
					4.33333	65163.1	0.0908559		16.6667	65360.7	0.165172		3.5	84132.5	1.00742		3.26667	85123.5	0.839179
					4.35	64879.6	0.0697642		16.6833	65632.5	0.186177		3.51667	83991.3	1.00103		3.28333	85212.3	0.843241
					4.36667	65333.6	0.103537		16.7	65200.1	0.152762		3.53333	83865.2	0.995332		3.3	85592.3	0.860636
					4.38333	65436.5	0.11119		16.7167	65825.5	0.20109		3.55	84103.4	1.0061		3.31667	85893.9	0.874437
					4.4	65317.2	0.102315		16.7333	65318.4	0.161902		3.56667	83636.1	0.984971		3.33333	85339.1	0.849044
					4.41667	65134.8	0.0887508		16.75	65406.3	0.168693		3.58333	83464.2	0.977195		3.35	85475	0.855267
					4.43333	64907.9	0.0718682		16.7667	65655.9	0.187982		3.6	83931.6	0.998335		3.36667	85660.6	0.863758
					4.45	65015.9	0.0799037		16.7833	65380.2	0.166682		3.61667	83599.1	0.983295		3.38333	84833.6	0.825912
					4.46667	65849.9	0.14195		16.8	65599.6	0.183636		3.63333	84061.4	1.0042		3.4	84443.7	0.808067
					4.48333	65183.5	0.0923702		16.8167	65476.2	0.174097		3.65	83978.4	1.00045		3.41667	85588.8	0.860474
					4.5	65476	0.114132		16.8333	65509.9	0.176701		3.66667	83492.8	0.978489		3.43333	85033.9	0.835077
					4.51667	65101.6	0.0862769		16.85	65532.1	0.178416		3.68333	84126.9	1.00716		3.45	85656.1	0.863555
					4.53333	65416.7	0.109722		16.8667	65266.7	0.157904		3.7	83597.9	0.983242		3.46667	85460	0.854581
					4.55	65197.5	0.0934155		16.8833	65726.2	0.193419		3.71667	84541.1	1.0259		3.48333	85330.4	0.848647
					4.56667	64947.9	0.0748422		16.9	65325.2	0.162431		3.73333	83516.5	0.979562		3.5	84862.4	0.827228
					4.58333	64592.4	0.0483932		16.9167	65356.5	0.164851		3.75	84189.4	1.00999		3.51667	85770.7	0.8688
					4.6	65226.7	0.0955858		16.9333	65404.3	0.168541		3.76667	83747.8	0.990022		3.53333	85505	0.856639
					4.61667	65161.6	0.090742		16.95	65335.4	0.163217		3.78333	83738.7	0.989609		3.55	85523.3	0.857476
					4.63333	65324	0.102822		16.9667	65665.1	0.188693		3.8	83816.5	0.993127		3.56667	86772.5	0.914648
					4.65	65019.4	0.0801628		16.9833	65381.4	0.16677		3.81667	83695.1	0.987639		3.58333	86447	0.89975
					4.66667	65199.7	0.0935765		17	65177.6	0.151025		3.83333	83250.5	0.967529		3.6	85047.2	0.835685
					4.68333	65277.7	0.0993784		17.0167	65549.8	0.179786		3.85	84265.7	1.01344		3.61667	86150.1	0.886161
					4.7	65680.2	0.129323		17.0333	65328.6	0.162693		3.86667	84139.8	1.00775		3.63333	86327.5	0.894282
					4.71667	65611.1	0.124181		17.05	65990.7	0.213862		3.88333	83794.1	0.992115		3.65	85288.9	0.846746
					4.73333	65274.2	0.0991145		17.0667	65628.8	0.185892		3.9	84030.5	1.0028		3.66667	85084.6	0.8374
					4.75	65251.1	0.0973988		17.0833	65263.2	0.157641		3.91667	84387.2	1.01894		3.68333	85549.1	0.858655
					4.76667	65078.3	0.0845417		17.1	65088.8	0.144157		3.93333	83673.3	0.986651		3.7	85566.9	0.85947
					4.78333	65357.1	0.105283		17.1167	65272.3	0.158341		3.95	83909.9	0.997353		3.71667	85805.2	0.87038
					4.8	65419.1	0.1099		17.1333	65333.7	0.163086		3.96667	83686.6	0.987253		3.73333	85613.3	0.861596
					4.81667	65490.1	0.115183		17.15	65813.9	0.200199		3.98333	83841.9	0.994275		3.75	86419.2	0.898479
					4.83333	65419.9	0.10996		17.1667	65966	0.211951		4	83464.7	0.977216		3.76667	85662.7	0.863857
					4.85	65248.5	0.0972079		17.1833	65768.5	0.196688		4.01667	83641.1	0.985196		3.78333	85180.3	0.841778
					4.86667	65072.9	0.0841397		17.2	65495.7	0.175605		4.03333	84090.5	1.00552		3.8	85498.3	0.856333
					4.88333	64985.1	0.0776137		17.2167	65794.9	0.198725		4.05	83869.7	0.995532		3.81667	87129.2	0.930974
					4.9	65674.6	0.128902		17.2333	65274.7	0.158523		4.06667	83681.7	0.987032		3.83333	85793.2	0.86983
					4.91667	65581.3	0.121963		17.25	65665.9	0.188757		4.08333	84338.9	1.01675		3.85	85682.8	0.864777
					4.93333	65566.8	0.120886		17.2667	65203.7	0.153039		4.1	84045.7	1.00349		3.86667	85586.2	0.860357
					4.95	65303.6	0.101302		17.2833	65562.3	0.180753		4.11667	83883.6	0.996164		3.88333	86615.4	0.907457
					4.96667	65659.2	0.12776		17.3	65972.3	0.212438		4.13333	84069.8	1.00458		3.9	87164.1	0.932571
					4.98333	64972.9	0.0767		17.3167	65351.4	0.164456		4.15	84545.3	1.02609		3.91667	85535.9	0.858052
					5	65476.5	0.114171		17.3333	65238.3	0.155712		4.16667	84021.4	1.00239		3.93333	85050.7	0.835847
					5.01667	64923	0.0729943		17.35	65368.7	0.165789		4.18333	84069.8	1.00458		3.95	85716.2	0.866306
					5.03333	65187.2	0.0926466		17.3667	65435.4	0.170943		4.2	83887.3	0.99633		3.96667	86370.5	0.89625
					5.05	64968.9	0.0764018		17.3833	65239.9	0.15584		4.21667	84190.7	1.01005		3.98333	85923.1	0.875772
					5.06667	65396.1	0.10819		17.4	65988	0.213652		4.23333	84526.3	1.02523		4	86268.1	0.891566
					5.08333	65152.1	0.0900381		17.4167	65854.4	0.203327		4.25	83469	0.977414		4.01667	86391.5	0.897212
					5.1	65079.8	0.0846594		17.4333	65546.2	0.17951		4.26667	83923.2	0.997952		4.03333	85826.4	0.871349
					5.11667	64867.2	0.0688415		17.45	65788.4	0.198228		4.28333	84004.5	1.00163		4.05	85837.2	0.871842
					5.13333	65755.9	0.134953		17.4667	65251.4	0.156722		4.3	84188.2	1.00994		4.06667	85735.8	0.867202
					5.15	65192.9	0.0930697		17.4833	65205.6	0.153188		4.31667	84036.9	1.00309		4.08333	85887.6	0.874151
					5.16667	65209.2	0.0942807		17.5	65429.4	0.170479		4.33333	83993.2	1.00112		4.1	86017.5	0.880096
					5.18333	65276.2	0.0992656		17.5167	65479.4	0.174349		4.35	83428.2	0.975568		4.11667	85625.1	0.862133
					5.2	65526.1	0.117855		17.5333	65599.7	0.18364		4.36667	84275.6	1.01389		4.13333	85669.1	0.864151
					5.21667	65895.3	0.145323		17.55	65590.5	0.182931		4.38333	84209.9	1.01092		4.15	85864.3	0.873082
					5.23333	65508	0.116515		17.5667	65319.8	0.162012		4.4	83966.5	0.999911		4.16667	85776.6	0.869067
					5.25	65563.3	0.120625		17.5833	66094.4	0.221875		4.41667	83954.3	0.999362		4.18333	85804	0.870323
					5.26667	65752.5	0.134702		17.6	65553.3	0.180056		4.43333	84144.2	1.00795		4.2	85436.9	0.85352
					5.28333	65099.8	0.0861406		17.6167	65759.8	0.196019		4.45	83624.7	0.984454		4.21667	86719.9	0.912241
					5.3	65661.6	0.127939		17.6333	65521.4	0.177595		4.46667	84531.9	1.02548		4.23333	85770.7	0.868798
					5.31667	65471.5	0.113798		17.65	66629	0.263194		4.48333	84005.1	1.00166		4.25	86342.8	0.894981
					5.33333	65848.8	0.141865		17.6667	65489.4	0.175117		4.5	84578	1.02757		4.26667	86122.8	0.884915
					5.35	65533.1	0.118378		17.6833	65569.2	0.181282		4.51667	84179.9	1.00956		4.28333	85694.4	0.865307
					5.36667	66088.7	0.159715		17.7	65490.2	0.175182		4.53333	83777.7	0.991375		4.3	86125.1	0.885019
					5.38333	65265.8	0.0984938		17.7167	66167.4	0.227517		4.55	84144.8	1.00797		4.31667	85295.2	0.847038
					5.4	65353.7	0.10503		17.7333	65827.1	0.201214		4.56667	84304.3	1.01519		4.33333	87135	0.93124
					5.41667	65659.1	0.12775		17.75	65396	0.167897		4.58333	83818.6	0.993223		4.35	87197	0.934077
					5.43333	64934	0.0738111		17.7667	65741.5	0.194598		4.6	84232.7	1.01195		4.36667	86810.6	0.916392
					5.45	65422.6	0.110155		17.7833	65665.4	0.18872		4.61667	84747.1	1.03521		4.38333	86369.4	0.896199
					5.46667	65141	0.0892091		17.8	65960	0.21149		4.63333	84515.7	1.02475		4.4	87244.5	0.93625
					5.48333	65365.1	0.105877		17.8167	65578.2	0.181984		4.65	84578.9	1.02761		4.41667	86545.4	0.904255
					5.5	65535.1	0.118527		17.8333	66413.6	0.246541		4.66667	84391.6	1.01913		4.43333	86655.2	0.909278
					5.51667	65770.8	0.136062		17.85	65812.3	0.200072		4.68333	83839.9	0.994185		4.45	86448.5	0.89982
					5.53333	65626.3	0.125311		17.8667	65513.2	0.176959		4.7	83693.7	0.987576		4.46667	86756.2	0.9139
					5.55	65924.2	0.147471		17.8833	65546	0.179494		4.71667	83871.1	0.995596		4.48333	86701.2	0.911386
					5.56667	65335.3	0.103662		17.9	65808.4	0.199774		4.73333	84488.8	1.02353		4.5	86541.6	0.904079
					5.58333	65562.2	0.120543		17.9167	66157.2	0.226729		4.75	84583	1.02779		4.51667	86550.8	0.904503
					5.6	65210.6	0.0943902		17.9333	65299.2	0.160423		4.76667	84374.8	1.01838		4.53333	86649.2	0.909004
					5.61667	65422.5	0.110149		17.95	65440.8	0.171359		4.78333	84575.9	1.02747		4.55	86214.7	0.889121
					5.63333	65792	0.137643		17.9667	65889	0.206001		4.8	83826.5	0.993579		4.56667	87316.9	0.939563
					5.65	65135.4	0.0887926		17.9833	65251.2	0.156708		4.81667	83941.9	0.9988		4.58333	86458.3	0.90027
					5.66667	65402.6	0.108667		18	65721.5	0.193052		4.83333	84217.4	1.01126		4.6	86589.7	0.906284
					5.68333	65533.7	0.118422		18.0167	65735.9	0.194166		4.85	84693.1	1.03277		4.61667	86186.5	0.887831
					5.7	65249.3	0.0972634		18.0333	65640.8	0.18682		4.86667	84244	1.01246		4.63333	86354.6	0.895521
					5.71667	65817.7	0.139548		18.05	65365.9	0.165572		4.88333	84087.1	1.00537		4.65	86823.7	0.916992
					5.73333	65140.2	0.089148		18.0667	65833.9	0.201744		4.9	84441.7	1.0214		4.66667	85884	0.873986
					5.75	65723.7	0.13256		18.0833	65443.6	0.171576		4.91667	84290.5	1.01456		4.68333	86582.7	0.905963
					5.76667	64946.2	0.0747187		18.1	66112.7	0.223285		4.93333	84057.2	1.00402		4.7	86399.4	0.897574
					5.78333	65707.1	0.131322		18.1167	66208.3	0.230679		4.95	84222.8	1.0115		4.71667	85623.8	0.862075
					5.8	65452.1	0.112353		18.1333	66021.5	0.216243		4.96667	83900.3	0.996915		4.73333	86050.1	0.881585
					5.81667	66148.5	0.164158		18.15	66097.4	0.222108		4.98333	83910.1	0.997361		4.75	86779	0.914945
					5.83333	65747.4	0.134318		18.1667	65309.7	0.161229		5	84318.8	1.01584		4.76667	86320.4	0.893958
					5.85	65574.4	0.121453		18.1833	65561.8	0.180717		5.01667	84033.6	1.00295		4.78333	86818	0.916732
					5.86667	65586.8	0.122371		18.2	65931.2	0.209261		5.03333	83798.9	0.992331		4.8	86110.1	0.884332
					5.88333	65547	0.119415		18.2167	66124	0.224161		5.05	83989.7	1.00096		4.81667	87285.4	0.938122
					5.9	65565.8	0.120809		18.2333	65710.7	0.192222		5.06667	84192.9	1.01015		4.83333	85799.6	0.870121
					5.91667	65694.5	0.130389		18.25	65217.5	0.154103		5.08333	84501.4	1.0241		4.85	87968.8	0.969397
					5.93333	65147.4	0.0896865		18.2667	65341	0.16365		5.1	83714.5	0.988515		4.86667	86627.1	0.907996
					5.95	64897.3	0.0710794		18.2833	65724.3	0.193275		5.11667	84085.6	1.0053		4.88333	86628.5	0.90806
					5.96667	65208.9	0.0942626		18.3	65799.7	0.199098		5.13333	84098.9	1.0059		4.9	87119.8	0.930542
					5.98333	65891.8	0.14506		18.3167	65444.7	0.171667		5.15	84280.5	1.01411		4.91667	85938.6	0.876485
					6	65176.8	0.0918751		18.3333	65932.4	0.209357		5.16667	84357.6	1.0176		4.93333	87102	0.929729
					6.01667	65466.7	0.113441		18.35	65580.5	0.182156		5.18333	84321.1	1.01595		4.95	86660	0.909498
					6.03333	65621.1	0.124929		18.3667	65453.5	0.172345		5.2	84303.4	1.01515		4.96667	86446.7	0.899735
					6.05	65548.6	0.119534		18.3833	65601.9	0.183811		5.21667	83920.6	0.997833		4.98333	87214.9	0.934897
					6.06667	65497.9	0.115761		18.4	65310.7	0.16131		5.23333	84272.1	1.01373		5	86531.3	0.903607
					6.08333	65518	0.117253		18.4167	66301.7	0.237893		5.25	84636.8	1.03022		5.01667	86649.1	0.909002
					6.1	65136.6	0.0888813		18.4333	66082.2	0.220934		5.26667	84919.1	1.04299		5.03333	86334.4	0.894598
					6.11667	65496.5	0.115657		18.45	66001.1	0.21466		5.28333	84321.3	1.01596		5.05	87266.3	0.937249
					6.13333	65453.5	0.112456		18.4667	65220.8	0.154363		5.3	84499.4	1.02401		5.06667	87056.6	0.927649
					6.15	65690.4	0.130082		18.4833	65627.5	0.18579		5.31667	84312.8	1.01557		5.08333	86376.3	0.896517
					6.16667	65611.4	0.124207		18.5	65626.8	0.18574		5.33333	84353.5	1.01741		5.1	87588.3	0.951985
					6.18333	65473.4	0.113939		18.5167	65058	0.141779		5.35	84371.7	1.01824		5.11667	86543.4	0.904164
					6.2	65519.5	0.117367		18.5333	65394.7	0.167803		5.36667	84565.7	1.02701		5.13333	87145.5	0.931718
					6.21667	65301.6	0.101156		18.55	65954	0.211023		5.38333	84025.9	1.0026		5.15	87339.8	0.940612
					6.23333	65904.7	0.146027		18.5667	65373.7	0.166178		5.4	84117.8	1.00676		5.16667	86782.2	0.915092
					6.25	65950.6	0.149442		18.5833	65817.9	0.200508		5.41667	84219.3	1.01134		5.18333	86442.9	0.899563
					6.26667	65938	0.148501		18.6	65556.9	0.180338		5.43333	84133.4	1.00746		5.2	87149.5	0.931901
					6.28333	65431.2	0.110797		18.6167	65700.3	0.191415		5.45	83932.7	0.998381		5.21667	86993.9	0.924782
					6.3	65688.4	0.129934		18.6333	65835	0.201825		5.46667	84207.8	1.01082		5.23333	86573.8	0.905553
					6.31667	65854.4	0.142282		18.65	65586.4	0.182618		5.48333	84354.9	1.01747		5.25	86721.6	0.912321
					6.33333	65781.2	0.136839		18.6667	64840.8	0.124994		5.5	84186.4	1.00986		5.26667	86779.6	0.914974
					6.35	65866.1	0.143152		18.6833	65672.5	0.189271		5.51667	83882.7	0.996124		5.28333	87634.5	0.954099
					6.36667	66032.9	0.155558		18.7	65398.2	0.168068		5.53333	83757.4	0.990454		5.3	87335.4	0.940411
					6.38333	65526	0.117853		18.7167	65508.7	0.17661		5.55	84825.5	1.03876		5.31667	86910.5	0.920965
					6.4	65744.5	0.134102		18.7333	66148	0.226017		5.56667	83559.5	0.981504		5.33333	87482.5	0.947141
					6.41667	65468.9	0.113605		18.75	65994.5	0.214156		5.58333	83968.5	1		5.35	87364.2	0.941727
					6.43333	65796.2	0.137951		18.7667	66211.5	0.230921						5.36667	87453.3	0.945806
					6.45	65915	0.146793		18.7833	65680.4	0.189881						5.38333	87351.5	0.941148
					6.46667	65607.9	0.12394		18.8	65827.7	0.201265						5.4	87525.5	0.94911
					6.48333	65770	0.136002		18.8167	65534.3	0.178586						5.41667	86793.9	0.915627
					6.5	65911.6	0.146537		18.8333	65290.4	0.159742						5.43333	86564	0.905107
					6.51667	65013.9	0.0797534		18.85	65731	0.193792						5.45	87813.8	0.962304
					6.53333	66087.8	0.159643		18.8667	65770.5	0.196842						5.46667	86908.1	0.920854
					6.55	65712.7	0.131743		18.8833	65895.8	0.206526						5.48333	86380.7	0.896717
					6.56667	65903.2	0.145915		18.9	66200.3	0.230055						5.5	87430.1	0.944744
					6.58333	66050.3	0.156859		18.9167	65925.9	0.208851						5.51667	87410.5	0.943847
					6.6	65394.6	0.108073		18.9333	65816.9	0.200432						5.53333	86954.5	0.922979
					6.61667	65490.9	0.11524		18.95	65702.2	0.191561						5.55	87246.4	0.936335
					6.63333	65517.9	0.117246		18.9667	65498.5	0.175825						5.56667	86611.6	0.907286
					6.65	66011.7	0.153984		18.9833	66027.6	0.21671						5.58333	86713.7	0.911957
					6.66667	65971.7	0.151006		19	65920.6	0.208443						5.6	87236.7	0.935895
					6.68333	65722.3	0.132454		19.0167	65867.6	0.204345						5.61667	86949.1	0.922729
					6.7	66205.7	0.168414		19.0333	65838.2	0.202077						5.63333	86833.4	0.917435
					6.71667	66042.2	0.15625		19.05	66149.5	0.226131						5.65	87544.1	0.949963
					6.73333	65690.4	0.130084		19.0667	65729.4	0.193668						5.66667	86959.5	0.923207
					6.75	65717.2	0.132077		19.0833	65840.2	0.202229						5.68333	86822.7	0.916946
					6.76667	66183.5	0.166767		19.1	66110.8	0.223143						5.7	86763.2	0.914222
					6.78333	65713.7	0.131815		19.1167	65842.2	0.202384						5.71667	86496.4	0.90201
					6.8	66327.7	0.17749		19.1333	65554.9	0.180184						5.73333	87111.1	0.930144
					6.81667	65572.4	0.121305		19.15	65272.1	0.158328						5.75	87650.9	0.95485
					6.83333	65613.6	0.124367		19.1667	65958.7	0.211386						5.76667	87436.3	0.945028
					6.85	65293.2	0.100535		19.1833	65345.4	0.16399						5.78333	86911.9	0.921027
					6.86667	66204.3	0.168314		19.2	65347.1	0.164124						5.8	87807.9	0.962035
					6.88333	65865.6	0.143115		19.2167	66036.5	0.2174						5.81667	87088.5	0.929112
					6.9	65716.7	0.132034		19.2333	65894	0.206384						5.83333	87047.6	0.927239
					6.91667	66143.4	0.16378		19.25	65150.6	0.148932						5.85	87445.3	0.945439
					6.93333	65647.9	0.126922		19.2667	65852.2	0.203156						5.86667	87184.2	0.93349
					6.95	66036.4	0.155818		19.2833	65734.2	0.19404						5.88333	87595.1	0.952295
					6.96667	66223.7	0.169755		19.3	65946.9	0.210473						5.9	87577.2	0.951479
					6.98333	65389.8	0.107718		19.3167	65592.2	0.183061						5.91667	86571.6	0.905456
					7	65810.6	0.139021		19.3333	66030.1	0.216907						5.93333	87737.8	0.958825
					7.01667	66074.7	0.158673		19.35	65672.6	0.189274						5.95	87337.7	0.940516
					7.03333	65657.7	0.127646		19.3667	65808.9	0.199809						5.96667	87301.5	0.93886
					7.05	65821.4	0.139827		19.3833	66026.8	0.216648						5.98333	87502.9	0.948078
					7.06667	65716.4	0.132015		19.4	65747.5	0.195063						6	86370.2	0.896235
					7.08333	65715.5	0.131951		19.4167	65625.9	0.185666						6.01667	87866.9	0.964734
					7.1	65785.7	0.137171		19.4333	65721.9	0.19309						6.03333	87236.9	0.935903
					7.11667	65635.5	0.125997		19.45	66112	0.223234						6.05	87212.5	0.934784
					7.13333	65771.5	0.136114		19.4667	65991.8	0.213944						6.06667	87057.4	0.927688
					7.15	66039.1	0.156025		19.4833	66183.8	0.228783						6.08333	87894.2	0.965985
					7.16667	65694.3	0.130371		19.5	65934.7	0.209532						6.1	87462.5	0.946228
					7.18333	65993.4	0.152626		19.5167	65864.1	0.204076						6.11667	86899.4	0.920458
					7.2	65880.1	0.144191		19.5333	65883.4	0.20557						6.13333	87353.9	0.941257
					7.21667	65893.2	0.145171		19.55	65875.5	0.204954						6.15	88223.2	0.981041
					7.23333	65643.2	0.126568		19.5667	66120.2	0.223871						6.16667	87912.3	0.966813
					7.25	65923.6	0.14743		19.5833	65334.7	0.163163						6.18333	87041.5	0.926961
					7.26667	65725.8	0.132713		19.6	65787.3	0.198142						6.2	86781.6	0.915065
					7.28333	66045.1	0.156468		19.6167	66237.1	0.232905						6.21667	87548.8	0.950179
					7.3	65620.9	0.124911		19.6333	65689.4	0.190578						6.23333	88394.6	0.988887
					7.31667	66009.3	0.153808		19.65	66284.7	0.236581						6.25	86984	0.924329
					7.33333	65938.1	0.148505		19.6667	65479.8	0.174373						6.26667	87342.5	0.940736
					7.35	66252.5	0.171899		19.6833	65842.2	0.202387						6.28333	87713.8	0.957728
					7.36667	65545.4	0.119295		19.7	65564.3	0.180904						6.3	87778.5	0.960689
					7.38333	66149.8	0.164259		19.7167	65988.8	0.213713						6.31667	87662	0.955359
					7.4	66126.5	0.162524		19.7333	65578.3	0.181986						6.33333	87658.6	0.955204
					7.41667	65993.1	0.152601		19.75	66019.4	0.21608						6.35	88314.5	0.98522
					7.43333	65839.1	0.141141		19.7667	65960.8	0.211552						6.36667	87563.8	0.950864
					7.45	66111.3	0.161396		19.7833	66454.4	0.249695						6.38333	87323.4	0.939862
					7.46667	65966.8	0.150641		19.8	66323.5	0.239576						6.4	86848.8	0.91814
					7.48333	65973.3	0.151129		19.8167	65597	0.183437						6.41667	87849.4	0.963937
					7.5	66014.3	0.15418		19.8333	66154.3	0.226506						6.43333	87761.7	0.959922
					7.51667	66274.7	0.173552		19.85	65501.5	0.17605						6.45	87644.9	0.954575
					7.53333	65886.9	0.144701		19.8667	66109.7	0.223058						6.46667	86305.9	0.893294
					7.55	66005.1	0.153493		19.8833	65708.4	0.192045						6.48333	87955.8	0.968802
					7.56667	66214.7	0.169083		19.9	65681	0.189929						6.5	87922.1	0.967262
					7.58333	65972.2	0.151042		19.9167	66444.8	0.248956						6.51667	87235.9	0.935855
					7.6	65809.9	0.138973		19.9333	65875.8	0.204977						6.53333	86612	0.907304
					7.61667	66076.1	0.158777		19.95	65790.5	0.198387						6.55	87167.7	0.932734
					7.63333	66054.8	0.157193		19.9667	66045.2	0.218075						6.56667	88196.1	0.979801
					7.65	66482.5	0.189008		19.9833	65533.2	0.178506						6.58333	87319.8	0.939695
					7.66667	65770.5	0.136044		20	65452	0.172224						6.6	88105.1	0.975638
					7.68333	65879.3	0.144135		20.0167	65393	0.167671						6.61667	87569.7	0.951135
					7.7	65722.4	0.13246		20.0333	65743.3	0.194741						6.63333	87589.6	0.952044
					7.71667	66246.1	0.171426		20.05	66422	0.247189						6.65	87805.2	0.961914
					7.73333	65834.8	0.140823		20.0667	65550	0.179803						6.66667	87623.4	0.953589
					7.75	65915.4	0.14682		20.0833	65856.1	0.203458						6.68333	87179.7	0.933284
					7.76667	66134.6	0.163125		20.1	66700.2	0.268695						6.7	87611.5	0.953048
					7.78333	65625.7	0.125271		20.1167	65276.3	0.158651						6.71667	88203.3	0.98013
					7.8	65871.4	0.143547		20.1333	65932.8	0.209382						6.73333	87275.2	0.937654
					7.81667	66582.5	0.196451		20.15	65935.6	0.209606						6.75	87520.3	0.948875
					7.83333	66520.4	0.191827		20.1667	65927.5	0.208979						6.76667	87545.7	0.950033
					7.85	66807.2	0.213161		20.1833	65956.1	0.211186						6.78333	87543.7	0.949942
					7.86667	66218.8	0.169392		20.2	65742.3	0.194662						6.8	87712.7	0.95768
					7.88333	65810.3	0.139004		20.2167	65823.6	0.200946						6.81667	87966.8	0.969307
					7.9	65862.5	0.142884		20.2333	65812.4	0.200081						6.83333	87990.1	0.970376
					7.91667	66094.2	0.160121		20.25	65749.1	0.195187						6.85	87251	0.936548
					7.93333	66397.7	0.182703		20.2667	65656.1	0.188005						6.86667	88021.7	0.971821
					7.95	66023.2	0.154843		20.2833	65918.6	0.208286						6.88333	87055.3	0.927592
					7.96667	66159	0.164942		20.3	66167.5	0.227527						6.9	86821.4	0.916884
					7.98333	66169.4	0.165719		20.3167	65594	0.183205						6.91667	88362.7	0.987427
					8	66003.2	0.153353		20.3333	66307.9	0.238374						6.93333	87137	0.931329
					8.01667	66097.9	0.160399		20.35	65619.3	0.185158						6.95	87366.9	0.941851
					8.03333	66040.7	0.156142		20.3667	65794.9	0.198729						6.96667	87211.4	0.934736
					8.05	66129.6	0.162758		20.3833	65687.7	0.190446						6.98333	88303.2	0.984703
					8.06667	65500.1	0.115922		20.4	66053.1	0.218684						7	87780	0.96076
					8.08333	66488.6	0.189466		20.4167	66062.9	0.219439						7.01667	89228.8	1.02707
					8.1	65994	0.152664		20.4333	66439	0.248503						7.03333	87850	0.963963
					8.11667	66060.2	0.157591		20.45	65723.7	0.193225						7.05	87291.6	0.938404
					8.13333	66201.7	0.16812		20.4667	65797	0.19889						7.06667	89284.9	1.02963
					8.15	66069.2	0.158264		20.4833	66614.2	0.262049						7.08333	87729.7	0.958455
					8.16667	66390.1	0.182138		20.5	65528.2	0.178114						7.1	87800.5	0.961695
					8.18333	65735.5	0.133439		20.5167	66187.9	0.229102						7.11667	87913.7	0.966878
					8.2	66324.6	0.177264		20.5333	66068.8	0.219899						7.13333	87850.2	0.963972
					8.21667	66180.1	0.166511		20.55	65592.4	0.183077						7.15	87584.1	0.951795
					8.23333	66460.6	0.187381		20.5667	66038.3	0.217537						7.16667	87936.6	0.967924
					8.25	66711.7	0.20606		20.5833	66109.4	0.223035						7.18333	87763	0.959979
					8.26667	66276.2	0.173658		20.6	66020.2	0.216139						7.2	88422.6	0.990167
					8.28333	66148	0.164124		20.6167	65735.6	0.194144						7.21667	87960.2	0.969005
					8.3	66276.1	0.173651		20.6333	66133.3	0.22488						7.23333	88234.2	0.981546
					8.31667	66199.2	0.16793		20.65	65584.1	0.182438						7.25	87707.2	0.957426
					8.33333	65918.7	0.147065		20.6667	65765.7	0.196474						7.26667	88186.3	0.979355
					8.35	65899.5	0.145639		20.6833	65839.4	0.20217						7.28333	87316.2	0.939531
					8.36667	66036.1	0.1558		20.7	66130.6	0.224673						7.3	88088.4	0.974871
					8.38333	66465.1	0.187712		20.7167	65842.9	0.202439						7.31667	88132.6	0.976896
					8.4	66426.1	0.18481		20.7333	66143.1	0.225638						7.33333	88110.7	0.975893
					8.41667	66288	0.174542		20.75	65830.1	0.201448						7.35	87785.1	0.960991
					8.43333	65988.4	0.152248		20.7667	65431.8	0.17067						7.36667	88518.5	0.994557
					8.45	66901.2	0.220154		20.7833	66551.6	0.257211						7.38333	88340	0.986387
					8.46667	66046.6	0.156579		20.8	65928.6	0.20906						7.4	88528.3	0.995007
					8.48333	66375.4	0.181045		20.8167	65939.4	0.209899						7.41667	88211.8	0.98052
					8.5	66542.8	0.193498		20.8333	65843.8	0.202508						7.43333	88543.5	0.9957
					8.51667	66532	0.19269		20.85	65946.7	0.210463						7.45	88142.4	0.977342
					8.53333	65790.4	0.137522		20.8667	65937.2	0.209728						7.46667	87774.2	0.960494
					8.55	66082.5	0.159248		20.8833	66133.1	0.224868						7.48333	88113.6	0.976027
					8.56667	65954.2	0.149708		20.9	66107.5	0.222889						7.5	87776.8	0.960614
					8.58333	66393.9	0.18242		20.9167	65478.4	0.174265						7.51667	87986.4	0.970205
					8.6	66492.5	0.189754		20.9333	65587.2	0.182678						7.53333	87714.9	0.957777
					8.61667	66237.4	0.170772		20.95	66052.2	0.218613						7.55	88110	0.975864
					8.63333	66134.1	0.163092		20.9667	65859.4	0.203712						7.56667	87506.9	0.94826
					8.65	66638.1	0.200588		20.9833	65818.7	0.200567						7.58333	88114.9	0.976084
					8.66667	66721.5	0.206792		21	65805.2	0.199522						7.6	87673	0.955863
					8.68333	66146.3	0.163999		21.0167	66101.9	0.222455						7.61667	88589.3	0.997797
					8.7	66409.5	0.183576		21.0333	66569.7	0.258609						7.63333	87786.6	0.96106
					8.71667	66299.3	0.175377		21.05	66019.2	0.216066						7.65	89173.4	1.02453
					8.73333	66621.5	0.199353		21.0667	66044.6	0.218029						7.66667	88449.2	0.991386
					8.75	65968.6	0.150775		21.0833	66338.1	0.240707						7.68333	88314.1	0.985203
					8.76667	66637.1	0.20051		21.1	66019.5	0.216084						7.7	87804.7	0.96189
					8.78333	66606.2	0.19821		21.1167	65957.7	0.211307						7.71667	88660.5	1.00106
					8.8	66236	0.170668		21.1333	66445.3	0.248991						7.73333	88002.2	0.970928
					8.81667	66257.6	0.172274		21.15	65597.3	0.183456						7.75	88494.5	0.99346
					8.83333	66280.3	0.173968		21.1667	65438.1	0.171155						7.76667	87649	0.954762
					8.85	66899	0.219994		21.1833	66601.8	0.261085						7.78333	88351.2	0.986903
					8.86667	66526.8	0.192301		21.2	66056.6	0.218952						7.8	88109.9	0.975855
					8.88333	66282.8	0.174151		21.2167	66050.5	0.218485						7.81667	88223.8	0.981068
					8.9	66618.6	0.199132		21.2333	66097.3	0.222096						7.83333	87838.2	0.963423
					8.91667	65800	0.138233		21.25	66176.6	0.228226						7.85	88885.1	1.01134
					8.93333	66154.4	0.164597		21.2667	65966.4	0.211985						7.86667	88483	0.992933
					8.95	66234.6	0.170565		21.2833	65779.7	0.197556						7.88333	87753.2	0.959533
					8.96667	66307.3	0.175975		21.3	65983.3	0.213288						7.9	87871.5	0.964948
					8.98333	66529.1	0.192476		21.3167	65734.4	0.194053						7.91667	88669.5	1.00147
					9	66320.8	0.176981		21.3333	66074.7	0.220351						7.93333	87869.2	0.964843
					9.01667	66514	0.191352		21.35	65956.8	0.211242						7.95	88657.1	1.0009
					9.03333	66458.5	0.187221		21.3667	65648.2	0.187394						7.96667	87853.2	0.96411
					9.05	65807.8	0.138813		21.3833	66181.6	0.228613						7.98333	89214.6	1.02642
					9.06667	66386.3	0.181853		21.4	66155	0.226556						8	88682.6	1.00207
					9.08333	66195.1	0.167629		21.4167	65552.3	0.179981						8.01667	88047.4	0.972997
					9.1	65937.8	0.148485		21.4333	65837.2	0.201994						8.03333	88785.3	1.00677
					9.11667	66091.8	0.159946		21.45	66263.6	0.234951						8.05	87164.7	0.932596
					9.13333	66384.7	0.181732		21.4667	66044.5	0.218014						8.06667	88244.1	0.981999
					9.15	66551.5	0.194146		21.4833	65930.5	0.20921						8.08333	87694.3	0.956838
					9.16667	66390.2	0.182144		21.5	66220.7	0.231634						8.1	88353.1	0.986987
					9.18333	66204.3	0.16831		21.5167	65619.6	0.185183						8.11667	89063.4	1.0195
					9.2	66647.2	0.201264		21.5333	66220.4	0.231611						8.13333	87260.1	0.936963
					9.21667	67191	0.241717		21.55	66118.4	0.223727						8.15	88056.7	0.973421
					9.23333	66473.5	0.188342		21.5667	65944.6	0.210298						8.16667	88410.2	0.989602
					9.25	66836.7	0.215362		21.5833	65760.7	0.196083						8.18333	88874.9	1.01087
					9.26667	66266.8	0.172963		21.6	66522.8	0.254986						8.2	88637.4	1
					9.28333	66417	0.184139		21.6167	65613.7	0.184726						8.21667	89129.2	1.02251
					9.3	66130.8	0.162844		21.6333	66071.3	0.220091						8.23333	88018.7	0.971683
					9.31667	66250.3	0.171732		21.65	66353.6	0.241905						8.25	88913.3	1.01263
					9.33333	66324.9	0.177282		21.6667	66550.2	0.257102						8.26667	87392.2	0.943009
					9.35	66685.6	0.20412		21.6833	66617.6	0.262311						8.28333	88600.3	0.998301
					9.36667	66506.1	0.190765		21.7	65874.3	0.204865						8.3	88054.4	0.973319
					9.38333	66405.6	0.183289		21.7167	65551.3	0.1799						8.31667	87320	0.939708
					9.4	66440.4	0.185876		21.7333	65993.2	0.214056						8.33333	88383.8	0.988394
					9.41667	66053.4	0.15709		21.75	66065.5	0.21964
					9.43333	66831.6	0.214977		21.7667	65947.9	0.210551
					9.45	66526.2	0.192261		21.7833	66158.4	0.226818
					9.46667	66156.7	0.16477		21.8	66088.1	0.221384
					9.48333	66564.6	0.195119		21.8167	66498.6	0.253112
					9.5	66785.5	0.211553		21.8333	65785.2	0.197976
					9.51667	66462.5	0.187518		21.85	66568.8	0.258536
					9.53333	66221.1	0.169561		21.8667	66252.2	0.234068
					9.55	66390.7	0.182181		21.8833	65933.8	0.209463
					9.56667	66742.3	0.208335		21.9	66155	0.226559
					9.58333	66242.4	0.171148		21.9167	66149.8	0.22616
					9.6	66220.5	0.169521		21.9333	65787.3	0.198139
					9.61667	66377.9	0.181225		21.95	65938.1	0.209795
					9.63333	66366.6	0.180384		21.9667	65805.8	0.199571
					9.65	67008.3	0.228125		21.9833	66402.9	0.245717
					9.66667	66508.3	0.190926		22	66206.5	0.230539
					9.68333	66297.6	0.17525		22.0167	66567.4	0.258431
					9.7	67091	0.234278		22.0333	65916.5	0.208124
					9.71667	66613.7	0.198769		22.05	65910.8	0.207685
					9.73333	66543.6	0.193554		22.0667	66193.5	0.229533
					9.75	66463.2	0.187571		22.0833	66068.2	0.219851
					9.76667	66533.5	0.192801		22.1	65589.2	0.182833
					9.78333	66479.3	0.188769		22.1167	66026.4	0.21662
					9.8	66706.1	0.205645		22.1333	66264.7	0.235033
					9.81667	66669.2	0.202898		22.15	65912.6	0.207824
					9.83333	66175.6	0.16618		22.1667	66215.9	0.231264
					9.85	66568.2	0.195383		22.1833	65867.4	0.204328
					9.86667	66360.8	0.179958		22.2	66164.9	0.227322
					9.88333	66506.8	0.190815		22.2167	66316.4	0.239031
					9.9	66465.6	0.187754		22.2333	66090.3	0.221554
					9.91667	66569.2	0.195458		22.25	65838.5	0.202099
					9.93333	66041.5	0.1562		22.2667	65905.2	0.207249
					9.95	66481.3	0.188918		22.2833	66478.9	0.251592
					9.96667	66456.1	0.187047		22.3	66160.3	0.226967
					9.98333	66556.6	0.194524		22.3167	66303	0.237995
					10	66220.1	0.169484		22.3333	66212	0.230963
					10.0167	66822	0.214266		22.35	66130	0.224622
					10.0333	66691.9	0.20459		22.3667	66470.6	0.250952
					10.05	66984.7	0.226369		22.3833	65531.4	0.178366
					10.0667	66712.1	0.206089		22.4	66153.3	0.226425
					10.0833	66416.8	0.184119		22.4167	66338.3	0.240725
					10.1	66419.9	0.18435		22.4333	66328.8	0.239987
					10.1167	66421.9	0.184501		22.45	65773.2	0.197052
					10.1333	67091.4	0.234308		22.4667	66021.3	0.216225
					10.15	66545.6	0.1937		22.4833	66329.9	0.240074
					10.1667	66654.6	0.201816		22.5	65784.4	0.19792
					10.1833	65923.9	0.147451		22.5167	66315.9	0.238991
					10.2	66525.9	0.192239		22.5333	66063	0.219448
					10.2167	66639.4	0.200684		22.55	66037	0.217441
					10.2333	66617.2	0.199032		22.5667	65775.1	0.197198
					10.25	66811	0.213446		22.5833	65912.7	0.20783
					10.2667	66967.6	0.225096		22.6	65844.6	0.20257
					10.2833	66648.9	0.20139		22.6167	66135	0.225016
					10.3	66888.1	0.21918		22.6333	66547.4	0.256882
					10.3167	67022.3	0.229168		22.65	66336.6	0.24059
					10.3333	66816.2	0.213836		22.6667	65914.4	0.207961
					10.35	66662.6	0.202404		22.6833	66030.8	0.216962
					10.3667	66871.1	0.217919		22.7	65643.3	0.187012
					10.3833	66899.3	0.220018		22.7167	66615.6	0.262154
					10.4	66888.1	0.219181		22.7333	66239.2	0.233067
					10.4167	66872	0.217982		22.75	66321.2	0.2394
					10.4333	67194.4	0.241971		22.7667	65819.7	0.200646
					10.45	66784.3	0.211459		22.7833	65850.1	0.202993
					10.4667	66701.6	0.20531		22.8	65680.9	0.18992
					10.4833	67266.5	0.247333		22.8167	65916.8	0.208152
					10.5	66777.4	0.21095		22.8333	65810.4	0.199927
					10.5167	66571.1	0.195603		22.85	66252.9	0.234123
					10.5333	66481.7	0.188952		22.8667	66139.6	0.225366
					10.55	67192.8	0.241854		22.8833	65713.4	0.192428
					10.5667	66711.4	0.206039		22.9	65841.6	0.202335
					10.5833	66934.3	0.222618		22.9167	65849.6	0.202955
					10.6	66868.6	0.217736		22.9333	65703	0.191623
					10.6167	66810.7	0.213424		22.95	66025.9	0.216583
					10.6333	66870.4	0.217864		22.9667	65958.4	0.211368
					10.65	66516	0.191504		22.9833	66410.2	0.246277
					10.6667	66591.4	0.197107		23	66001.1	0.21466
					10.6833	66664.4	0.202545		23.0167	66247.1	0.233675
					10.7	66470.8	0.188142		23.0333	66080	0.220763
					10.7167	66595	0.197379		23.05	66165.6	0.227378
					10.7333	66651.4	0.201577		23.0667	65761.4	0.196142
					10.75	66916.3	0.221283		23.0833	65997	0.214351
					10.7667	66180.1	0.166511		23.1	66115	0.223468
					10.7833	66964.7	0.224884		23.1167	65668.3	0.188946
					10.8	66935.1	0.222681		23.1333	66055.9	0.218899
					10.8167	66647.4	0.20128		23.15	66079.1	0.220692
					10.8333	66539.8	0.19327		23.1667	66075.4	0.220407
					10.85	66622.9	0.199455		23.1833	66076	0.22045
					10.8667	66885.1	0.21896		23.2	65788.6	0.198242
					10.8833	66666.7	0.20271		23.2167	66014.6	0.215705
					10.9	66862.8	0.217301		23.2333	66350	0.241625
					10.9167	66713.3	0.206179		23.25	66204.3	0.230371
					10.9333	66464.1	0.187642		23.2667	66297.5	0.23757
					10.95	67003	0.227729		23.2833	65631.2	0.186079
					10.9667	66605.1	0.198126		23.3	66425.5	0.247461
					10.9833	66815.1	0.213751		23.3167	66233.2	0.232602
					11	66768.4	0.210276		23.3333	66426.3	0.247522
					11.0167	66974.9	0.225637		23.35	66474.2	0.251227
					11.0333	67139.5	0.237888		23.3667	65821.3	0.200767
					11.05	66955.5	0.224196		23.3833	66439.4	0.248537
					11.0667	66930.3	0.222325		23.4	65595.9	0.183346
					11.0833	67292.4	0.249262		23.4167	65840.5	0.202249
					11.1	67012.8	0.228463		23.4333	66635.5	0.26369
					11.1167	67304.2	0.250142		23.45	65755.2	0.195657
					11.1333	66903.7	0.220345		23.4667	65926.7	0.208912
					11.15	67209.1	0.243066		23.4833	66225.8	0.232028
					11.1667	66375.1	0.181016		23.5	66486.1	0.252146
					11.1833	66452.4	0.186766		23.5167	65992.6	0.21401
					11.2	67047.9	0.231071		23.5333	66409.7	0.246241
					11.2167	67301.4	0.249932		23.55	66093.1	0.221773
					11.2333	67091.7	0.234328		23.5667	66236.5	0.232857
					11.25	66558.7	0.194679		23.5833	66425.6	0.247474
					11.2667	66239.3	0.170914		23.6	66229.2	0.232291
					11.2833	66786.8	0.211649		23.6167	66315.6	0.238971
					11.3	66538.4	0.19317		23.6333	66135	0.22501
					11.3167	67293.1	0.249311		23.65	66643.9	0.264344
					11.3333	66717.8	0.206511		23.6667	66746.9	0.2723
					11.35	66400.4	0.182902		23.6833	66107.8	0.222909
					11.3667	67190.2	0.241656		23.7	65970.5	0.212297
					11.3833	66720.2	0.206695		23.7167	66140.5	0.225435
					11.4	67214.9	0.243498		23.7333	66050.9	0.218514
					11.4167	67002.4	0.227683		23.75	66471.4	0.25101
					11.4333	66982	0.226172		23.7667	66234.5	0.232701
					11.45	67119.8	0.236417		23.7833	66008	0.215199
					11.4667	67196.9	0.242153		23.8	66399.8	0.245477
					11.4833	66850.9	0.216413		23.8167	66048.9	0.21836
					11.5	67742.8	0.28277		23.8333	66011.2	0.215443
					11.5167	67169.9	0.240145		23.85	66479.7	0.251651
					11.5333	67117.2	0.236225		23.8667	66313.3	0.238788
					11.55	67038.5	0.230373		23.8833	66199.2	0.229977
					11.5667	66714.1	0.206241		23.9	66364.6	0.242757
					11.5833	66932.5	0.222489		23.9167	66094.2	0.221857
					11.6	67212.4	0.243309		23.9333	66502.5	0.253417
					11.6167	67003.7	0.227786		23.95	66088.6	0.221429
					11.6333	67241.4	0.245464		23.9667	66264.6	0.235027
					11.65	67119.4	0.236394		23.9833	66172.5	0.227914
					11.6667	66721.7	0.206802		24	66478.4	0.251553
					11.6833	67165.3	0.239807		24.0167	65828.7	0.201337
					11.7	66802.7	0.212828		24.0333	66045.1	0.218061
					11.7167	67111.9	0.235834		24.05	66156.1	0.226646
					11.7333	67161.1	0.239495		24.0667	65988.3	0.213678
					11.75	66966.6	0.225021		24.0833	65612	0.18459
					11.7667	67262.9	0.24707		24.1	66024.1	0.216445
					11.7833	67231.1	0.244697		24.1167	66425.1	0.247432
					11.8	66885.2	0.218966		24.1333	66463.3	0.25038
					11.8167	67249.5	0.246066		24.15	66419.2	0.246972
					11.8333	67307.1	0.250354		24.1667	66313.2	0.238787
					11.85	66979.4	0.225978		24.1833	66464.6	0.250482
					11.8667	67062.9	0.23219		24.2	66085.3	0.221169
					11.8833	67315.7	0.250993		24.2167	66480.4	0.251704
					11.9	67215.3	0.243523		24.2333	66280.7	0.236274
					11.9167	67372.4	0.255209		24.25	65982.6	0.213232
					11.9333	67066.4	0.232448		24.2667	66249.1	0.233833
					11.95	67109	0.235619		24.2833	66113.8	0.223376
					11.9667	67127.3	0.236978		24.3	66534.1	0.255856
					11.9833	67001	0.227583		24.3167	65958.9	0.211405
					12	67126.3	0.236905		24.3333	66634.7	0.263628
					12.0167	66746.3	0.208632		24.35	66202.5	0.230228
					12.0333	67021	0.229067		24.3667	66241	0.233207
					12.05	66891.5	0.219434		24.3833	66316.7	0.239058
					12.0667	66957.6	0.224357		24.4	66126.4	0.224349
					12.0833	66892	0.21947		24.4167	66032.5	0.217091
					12.1	67293.7	0.249357		24.4333	66421.3	0.247136
					12.1167	67235.4	0.245022		24.45	66313.5	0.238805
					12.1333	66529.3	0.192493		24.4667	66287.6	0.236805
					12.15	66958.4	0.224416		24.4833	66296.9	0.237525
					12.1667	66732.6	0.207614		24.5	66358.1	0.242254
					12.1833	67348.5	0.253431		24.5167	65952.7	0.210923
					12.2	66878	0.218429		24.5333	66488.8	0.252357
					12.2167	66998.4	0.22739		24.55	66159.7	0.226923
					12.2333	66861.6	0.217211		24.5667	66162	0.2271
					12.25	66950.3	0.223811		24.5833	66409.7	0.246241
					12.2667	67265.1	0.247231		24.6	66043.7	0.217955
					12.2833	66734.7	0.207773		24.6167	66581.7	0.259532
					12.3	66663.2	0.202451		24.6333	66139	0.225321
					12.3167	67129.8	0.237163		24.65	66061.7	0.219344
					12.3333	67132.5	0.237362		24.6667	66883.8	0.282882
					12.35	66882.8	0.21879		24.6833	66021.4	0.216232
					12.3667	67654.1	0.27617		24.7	66513.5	0.254262
					12.3833	67223.4	0.244127		24.7167	66060.3	0.219239
					12.4	66761.9	0.209792		24.7333	66141.7	0.225531
					12.4167	67192.8	0.241852		24.75	66703.4	0.268941
					12.4333	66766.7	0.210153		24.7667	66615.3	0.262131
					12.45	67621	0.273706		24.7833	66402	0.245647
					12.4667	67520.3	0.266214		24.8	66524	0.255074
					12.4833	66920.4	0.221589		24.8167	66432.6	0.248013
					12.5	67112.2	0.235855		24.8333	66348.4	0.241506
					12.5167	67067.2	0.232509		24.85	66888.8	0.283269
					12.5333	67378.3	0.25565		24.8667	66211.9	0.230955
					12.55	67029.2	0.229684		24.8833	66470.3	0.250923
					12.5667	67133.8	0.237462		24.9	66090.8	0.221599
					12.5833	67152.1	0.238827		24.9167	66133.9	0.224928
					12.6	67358.4	0.254168		24.9333	66709.4	0.269407
					12.6167	67103.9	0.235238		24.95	66564.9	0.258235
					12.6333	66573.1	0.195751		24.9667	66710.7	0.269506
					12.65	66842.8	0.215816		24.9833	66771.8	0.274224
					12.6667	67444.5	0.260573		25	66735.9	0.271452
					12.6833	67615.1	0.273265		25.0167	65846.5	0.202716
					12.7	66867.1	0.217624		25.0333	66843.2	0.279747
					12.7167	67130.1	0.237184		25.05	66194.1	0.22958
					12.7333	67439.5	0.260206		25.0667	66891.2	0.28345
					12.75	67420.8	0.258815		25.0833	67064	0.29681
					12.7667	67555.5	0.268835		25.1	66110.9	0.223149
					12.7833	66877.6	0.218404		25.1167	66201	0.230113
					12.8	67155.3	0.239061		25.1333	66537	0.256079
					12.8167	67229.2	0.244561		25.15	66277	0.235984
					12.8333	66964.6	0.224873		25.1667	66632.7	0.263476
					12.85	67651.5	0.275975		25.1833	66152.2	0.226338
					12.8667	67718.8	0.280982		25.2	66159.1	0.226873
					12.8833	67128.3	0.237054		25.2167	66613.1	0.261964
					12.9	66491.3	0.189666		25.2333	66295.1	0.237382
					12.9167	67115.5	0.236101		25.25	66373.5	0.243446
					12.9333	66965.5	0.22494		25.2667	66051.2	0.218539
					12.95	67485	0.263586		25.2833	66102.3	0.222483
					12.9667	66896.9	0.219839		25.3	66348.7	0.241529
					12.9833	66926.9	0.222072		25.3167	66358.7	0.242299
					13	67315.8	0.250998		25.3333	66415	0.246651
					13.0167	67066.2	0.232432		25.35	66245.3	0.233538
					13.0333	66837.6	0.21543		25.3667	66713.7	0.269738
					13.05	66958.9	0.224451		25.3833	66080.5	0.220801
					13.0667	67432.4	0.259678		25.4	66334.3	0.240418
					13.0833	66940.4	0.223074		25.4167	66506.8	0.253743
					13.1	67057.7	0.231797		25.4333	66928.1	0.286309
					13.1167	67122.9	0.236648		25.45	66174.5	0.228066
					13.1333	67091.8	0.234337		25.4667	66405.4	0.245912
					13.15	67323.9	0.251607		25.4833	66086	0.221226
					13.1667	67442.2	0.260408		25.5	66393.6	0.244995
					13.1833	67220	0.243873		25.5167	66038.8	0.217576
					13.2	67552	0.268574		25.5333	66060.5	0.219256
					13.2167	67283.1	0.248573		25.55	66629.9	0.263263
					13.2333	67060.6	0.232016		25.5667	66305.3	0.238172
					13.25	67141.6	0.238039		25.5833	66366.2	0.242881
					13.2667	67158.8	0.23932		25.6	66731.3	0.271098
					13.2833	66995	0.227135		25.6167	66888.2	0.283222
					13.3	67099.5	0.23491		25.6333	66076.1	0.220461
					13.3167	67226.5	0.244359		25.65	66816.2	0.277657
					13.3333	67424.6	0.259098		25.6667	66479.2	0.251613
					13.35	66795.7	0.212308		25.6833	66798.4	0.276282
					13.3667	67341.1	0.252885		25.7	66483.1	0.251918
					13.3833	67291.5	0.249196		25.7167	66932.5	0.286647
					13.4	67724.3	0.281393		25.7333	66676.6	0.266872
					13.4167	67043.1	0.230716		25.75	66607.6	0.261539
					13.4333	67032.4	0.229922		25.7667	66147.4	0.225973
					13.45	66637.6	0.200544		25.7833	65996.6	0.214318
					13.4667	67263.7	0.247124		25.8	66686.5	0.267634
					13.4833	67524.8	0.266553		25.8167	66135.9	0.225079
					13.5	66898.7	0.219968		25.8333	67018.9	0.293324
					13.5167	67571.6	0.27003		25.85	66520.8	0.25483
					13.5333	67043.5	0.230746		25.8667	66538.8	0.256216
					13.55	67506	0.265154		25.8833	66043.6	0.217947
					13.5667	67645.7	0.275546		25.9	66528.3	0.255405
					13.5833	67580.6	0.2707		25.9167	66558.2	0.25772
					13.6	67467.2	0.262268		25.9333	66094.5	0.221882
					13.6167	67023.4	0.229246		25.95	66373.8	0.243468
					13.6333	67138.9	0.237844		25.9667	66483.3	0.251931
					13.65	67464.7	0.262082		25.9833	66310.1	0.238548
					13.6667	66915.6	0.221228		26	66692.1	0.268063
					13.6833	67509	0.265372		26.0167	66559.8	0.257845
					13.7	67188.9	0.241562		26.0333	66699.4	0.268629
					13.7167	67203.7	0.242664		26.05	66210.2	0.230821
					13.7333	66878.6	0.218475		26.0667	66871.4	0.281926
					13.75	66893.8	0.219606		26.0833	66936.2	0.286928
					13.7667	67321.1	0.251397		26.1	66619.4	0.262445
					13.7833	67190	0.241643		26.1167	66398.8	0.245396
					13.8	67411.6	0.258128		26.1333	66347.3	0.241422
					13.8167	66854.7	0.216699		26.15	66552.5	0.257277
					13.8333	67600.4	0.272175		26.1667	66252.5	0.234094
					13.85	67314.4	0.250897		26.1833	66527.9	0.25538
					13.8667	67109.7	0.23567		26.2	66350.6	0.241675
					13.8833	67486.6	0.263706		26.2167	67061.7	0.296628
					13.9	67341.7	0.252932		26.2333	66955.7	0.288442
					13.9167	67571.2	0.269999		26.25	66451.4	0.249464
					13.9333	67227.2	0.244412		26.2667	66640	0.264039
					13.95	67443.3	0.260489		26.2833	66592	0.260333
					13.9667	67599.1	0.272077		26.3	66866.6	0.281549
					13.9833	67086.1	0.23391		26.3167	66026	0.216587
					14	67029.4	0.229693		26.3333	66537.8	0.256144
					14.0167	67176.4	0.240633		26.35	66812.9	0.277405
					14.0333	67222.3	0.244045		26.3667	65708.4	0.192047
					14.05	68025.9	0.303828		26.3833	66262.4	0.234855
					14.0667	67516.4	0.265929		26.4	65970.6	0.212303
					14.0833	66818.1	0.213973		26.4167	66869.4	0.281768
					14.1	67311.4	0.250671		26.4333	66350.4	0.24166
					14.1167	67071.3	0.232815		26.45	66195.7	0.229707
					14.1333	67387.6	0.256345		26.4667	66613.9	0.262022
					14.15	67430.6	0.259541		26.4833	66398	0.245338
					14.1667	67129.6	0.237153		26.5	66451.2	0.249452
					14.1833	67697.9	0.279426		26.5167	66860.8	0.281103
					14.2	67405.4	0.257669		26.5333	66848.7	0.280171
					14.2167	67708.7	0.280232		26.55	66231.9	0.232502
					14.2333	67791.1	0.286361		26.5667	66581.5	0.259517
					14.25	67595.2	0.271791		26.5833	66662.4	0.265772
					14.2667	67602.6	0.272342		26.6	66377.7	0.243769
					14.2833	67263.6	0.247118		26.6167	66990.7	0.29114
					14.3	67555.9	0.268862		26.6333	66819.8	0.277937
					14.3167	67582.2	0.27082		26.65	66919.2	0.285616
					14.3333	67223.3	0.24412		26.6667	66464	0.250438
					14.35	67279.9	0.248331		26.6833	66319.1	0.239241
					14.3667	67147.7	0.238495		26.7	66927.9	0.286287
					14.3833	66802.4	0.212804		26.7167	66930	0.286454
					14.4	67421.1	0.258836		26.7333	66509.7	0.253968
					14.4167	67681.1	0.278179		26.75	66400.2	0.245511
					14.4333	67359.1	0.254226		26.7667	66655.2	0.265216
					14.45	67018.4	0.228878		26.7833	66391.9	0.244869
					14.4667	66568.3	0.195393		26.8	66969	0.289464
					14.4833	67709.7	0.280306		26.8167	66474.3	0.251237
					14.5	67272.5	0.24778		26.8333	66846.9	0.280032
					14.5167	66888.7	0.219227		26.85	66691.2	0.268
					14.5333	67585.6	0.271072		26.8667	66480.5	0.25171
					14.55	67442.4	0.260418		26.8833	66799.3	0.276354
					14.5667	67535.9	0.267377		26.9	66469.8	0.250888
					14.5833	67319.6	0.251283		26.9167	67193	0.306776
					14.6	67531.5	0.26705		26.9333	66335.3	0.240489
					14.6167	67355.1	0.253925		26.95	66684.7	0.267495
					14.6333	67505.8	0.265137		26.9667	66589.5	0.260139
					14.65	67528.2	0.266802		26.9833	66757.2	0.2731
					14.6667	67542.7	0.267883		27	66210.2	0.230823
					14.6833	67484.1	0.263519		27.0167	66399	0.245413
					14.7	67449.6	0.260956		27.0333	66260.3	0.234698
					14.7167	67561.8	0.2693		27.05	66647.8	0.264639
					14.7333	67364.5	0.254621		27.0667	66663.8	0.265881
					14.75	67425.1	0.259137		27.0833	66839	0.279419
					14.7667	67166	0.239856		27.1	66004.7	0.214939
					14.7833	67381.3	0.255872		27.1167	66374	0.243483
					14.8	67510.2	0.265465		27.1333	66820.5	0.277991
					14.8167	67579.3	0.270603		27.15	66981.5	0.290433
					14.8333	67442.4	0.260419		27.1667	66171.8	0.227854
					14.85	67407.5	0.25782		27.1833	66143.6	0.225678
					14.8667	67376.4	0.25551		27.2	66574.4	0.258974
					14.8833	67583.1	0.270885		27.2167	66500.6	0.253263
					14.9	67188.4	0.241521		27.2333	66969.4	0.289494
					14.9167	67703	0.279805		27.25	67139.3	0.302628
					14.9333	67591.8	0.271536		27.2667	66976.3	0.290028
					14.95	67064.7	0.232319		27.2833	66799.7	0.27638
					14.9667	67283.9	0.248631		27.3	66423.5	0.247305
					14.9833	67293.4	0.249332		27.3167	66584.5	0.259752
					15	67501.5	0.264814		27.3333	67073	0.297503
					15.0167	67466	0.262176		27.35	66387.5	0.244526
					15.0333	67435.8	0.259929		27.3667	67147.6	0.303268
					15.05	67959.5	0.298886		27.3833	66985.5	0.290742
					15.0667	67644.6	0.275459		27.4	66228.6	0.232244
					15.0833	67504.6	0.26505		27.4167	66885.2	0.282986
					15.1	67341.1	0.252885		27.4333	66670.5	0.266397
					15.1167	67604.6	0.272487		27.45	66855.6	0.280701
					15.1333	67817.2	0.288303		27.4667	66607.1	0.261498
					15.15	67411.4	0.258117		27.4833	66310.2	0.238551
					15.1667	67744.2	0.282872		27.5	66627.2	0.263048
					15.1833	67181	0.240971		27.5167	66831	0.2788
					15.2	67790.4	0.286312		27.5333	66588.4	0.260053
					15.2167	67890.8	0.293781		27.55	66491.1	0.252532
					15.2333	67552.5	0.268611		27.5667	66917.2	0.28546
					15.25	67236	0.245063		27.5833	66625.6	0.262929
					15.2667	67383.4	0.25603		27.6	66346.7	0.241372
					15.2833	67822.6	0.288708		27.6167	66265.7	0.235112
					15.3	67859.3	0.291433		27.6333	66953.7	0.288286
					15.3167	67843.3	0.290248		27.65	66705.8	0.269128
					15.3333	67944.3	0.297761		27.6667	66396.9	0.245252
					15.35	67301.3	0.24992		27.6833	66759.5	0.273277
					15.3667	67471.7	0.262599		27.7	67009.5	0.292592
					15.3833	67580.9	0.270722		27.7167	67057.4	0.296296
					15.4	67797.8	0.286857		27.7333	67043.3	0.295206
					15.4167	67644.3	0.275438		27.75	66442.8	0.248797
					15.4333	67420.8	0.258811		27.7667	67184.5	0.306119
					15.45	67647.4	0.275672		27.7833	67144	0.30299
					15.4667	67874.5	0.292563		27.8	66557.3	0.257648
					15.4833	67771.2	0.28488		27.8167	66688.7	0.267801
					15.5	67603.7	0.272417		27.8333	66147.2	0.225951
					15.5167	67274.2	0.247905		27.85	66794.4	0.275972
					15.5333	67678	0.277946		27.8667	66634.5	0.263615
					15.55	67555.8	0.268859		27.8833	66964	0.289078
					15.5667	67861.8	0.291624		27.9	66688.3	0.267776
					15.5833	68076.6	0.307602		27.9167	66703.1	0.268917
					15.6	67102.2	0.23511		27.9333	66729	0.270918
					15.6167	67593.2	0.271638		27.95	66972.9	0.289769
					15.6333	67375.9	0.255475		27.9667	66416.4	0.246762
					15.65	67545.8	0.26811		27.9833	66609.6	0.261694
					15.6667	67427.4	0.259303		28	66570.3	0.258653
					15.6833	68177.3	0.315093		28.0167	67495.2	0.330132
					15.7	67062.9	0.23219		28.0333	66262.1	0.234838
					15.7167	67400	0.257269		28.05	66542.4	0.256501
					15.7333	67416.2	0.25847		28.0667	66591.6	0.260299
					15.75	67750.7	0.283356		28.0833	67000.6	0.291909
					15.7667	67433.6	0.259769		28.1	66616.3	0.262207
					15.7833	67708.7	0.280233		28.1167	66549.9	0.257079
					15.8	67277.6	0.248163		28.1333	66691.7	0.268038
					15.8167	67600.7	0.272195		28.15	67238.1	0.310263
					15.8333	67565.9	0.26961		28.1667	67100.3	0.299616
					15.85	68014.7	0.302998		28.1833	66533.2	0.255784
					15.8667	67893.9	0.294009		28.2	66785	0.275249
					15.8833	67351	0.25362		28.2167	66704.5	0.269025
					15.9	67634.8	0.274734		28.2333	66901.3	0.284237
					15.9167	67560.7	0.26922		28.25	66432	0.247967
					15.9333	67806.5	0.287508		28.2667	66405.1	0.245883
					15.95	67685.9	0.278538		28.2833	66535.7	0.255978
					15.9667	68147	0.312839		28.3	66633.5	0.26354
					15.9833	67508.9	0.265368		28.3167	66534.4	0.255882
					16	67419.6	0.258722		28.3333	66163.2	0.227193
					16.0167	67396.8	0.257027		28.35	66519.8	0.254749
					16.0333	67189.3	0.241593		28.3667	66549	0.257004
					16.05	67851.4	0.29085		28.3833	66424.5	0.247388
					16.0667	67522.8	0.2664		28.4	66580.7	0.259457
					16.0833	67327	0.251837		28.4167	66462.7	0.250337
					16.1	67491.1	0.264043		28.4333	66537.4	0.256107
					16.1167	67634.8	0.274733		28.45	66853.6	0.280551
					16.1333	68024.4	0.303721		28.4667	66791	0.275712
					16.15	67684.1	0.278399		28.4833	67138.5	0.302568
					16.1667	67555.5	0.268831		28.5	66958.5	0.288655
					16.1833	67811.9	0.287909		28.5167	66624.8	0.262865
					16.2	67606	0.272593		28.5333	66971.2	0.289635
					16.2167	67535.6	0.267357		28.55	66521.2	0.254857
					16.2333	67213.9	0.243424		28.5667	66361.8	0.24254
					16.25	67646.1	0.275575		28.5833	66359.6	0.242371
					16.2667	66888.8	0.219239		28.6	66824.7	0.278315
					16.2833	67586.8	0.27116		28.6167	65981.4	0.213144
					16.3	68075	0.307479		28.6333	66591.6	0.260302
					16.3167	67324.1	0.251623		28.65	66870.9	0.281886
					16.3333	67228.2	0.244485		28.6667	67047.5	0.295534
					16.35	67871.6	0.292348		28.6833	66642.2	0.264209
					16.3667	67321.2	0.251405		28.7	66685.6	0.267566
					16.3833	67803.8	0.287309		28.7167	66354	0.241933
					16.4	67586.8	0.271163		28.7333	66956.3	0.288484
					16.4167	67692.7	0.279042		28.75	66563	0.258088
					16.4333	67494.4	0.264285		28.7667	66988.3	0.290956
					16.45	67515.6	0.265869		28.7833	66565.8	0.258302
					16.4667	67499.2	0.264645		28.8	66635.9	0.263724
					16.4833	67528.8	0.266845		28.8167	66850.1	0.280278
					16.5	67824.4	0.28884		28.8333	66575	0.259019
					16.5167	67461.3	0.261826		28.85	67081.1	0.298131
					16.5333	67548.8	0.268334		28.8667	66894.8	0.283729
					16.55	68395.4	0.331321		28.8833	67025.2	0.293813
					16.5667	67474.9	0.262841		28.9	66809.5	0.277139
					16.5833	68048.7	0.305526		28.9167	67110.4	0.300391
					16.6	67604.4	0.272471		28.9333	66793.6	0.275907
					16.6167	67624.9	0.273993		28.95	66540.5	0.256351
					16.6333	67766.2	0.284508		28.9667	67195.3	0.306958
					16.65	67333.2	0.252294		28.9833	66673.1	0.266596
					16.6667	67679.4	0.278054		29	66955.6	0.288427
					16.6833	68098.8	0.309253		29.0167	66853.1	0.280511
					16.7	67833.7	0.289534		29.0333	66619.3	0.262437
					16.7167	68083.5	0.308118		29.05	67336.7	0.317884
					16.7333	67642.6	0.275317		29.0667	67244.3	0.31074
					16.75	68383.6	0.330444		29.0833	67023	0.293638
					16.7667	67369.1	0.254965		29.1	66496.5	0.252953
					16.7833	67530.1	0.266944		29.1167	66635.5	0.263695
					16.8	67789.4	0.286235		29.1333	66805.7	0.276843
					16.8167	67796.8	0.286787		29.15	66598.8	0.260855
					16.8333	68108.4	0.309964		29.1667	66559.7	0.257838
					16.85	67817.2	0.2883		29.1833	66726	0.270685
					16.8667	67955.5	0.298595		29.2	67016.4	0.293127
					16.8833	67931.4	0.296798		29.2167	66778.7	0.274756
					16.9	68187.2	0.315827		29.2333	66795.3	0.276039
					16.9167	67881.3	0.293069		29.25	66988.8	0.291
					16.9333	67947.6	0.298006		29.2667	66657.5	0.26539
					16.95	68001.9	0.302047		29.2833	67070.7	0.297328
					16.9667	67997.7	0.301733		29.3	67063.9	0.296797
					16.9833	67877.6	0.292796		29.3167	66322.8	0.239525
					17	68262.4	0.321426		29.3333	67359.7	0.319661
					17.0167	67990.7	0.301208		29.35	66926.8	0.286206
					17.0333	68055.8	0.306057		29.3667	67078.3	0.297914
					17.05	68445.9	0.335073		29.3833	67495.6	0.330163
					17.0667	67744	0.282854		29.4	66962.3	0.288949
					17.0833	67899.8	0.294444		29.4167	67325.9	0.317048
					17.1	67826	0.288958		29.4333	66612.5	0.261912
					17.1167	68058.4	0.306243		29.45	67269.1	0.31266
					17.1333	67718.2	0.280936		29.4667	66636.4	0.263765
					17.15	68199.5	0.316747		29.4833	66834.3	0.279055
					17.1667	67414.5	0.258341		29.5	66783.5	0.275133
					17.1833	68345.2	0.327586		29.5167	66604.1	0.261262
					17.2	68316.4	0.325437		29.5333	66792.7	0.275841
					17.2167	68444.7	0.334986		29.55	67204.5	0.307666
					17.2333	67710.1	0.280334		29.5667	66900	0.284137
					17.25	68195.6	0.316452		29.5833	66690.1	0.267915
					17.2667	67856.6	0.291232		29.6	66670.3	0.266378
					17.2833	67383.7	0.256055		29.6167	66916.6	0.28542
					17.3	67549.4	0.268377		29.6333	66845.5	0.279922
					17.3167	68085.9	0.308294		29.65	67143.7	0.302969
					17.3333	67702.4	0.279762		29.6667	66748.2	0.272404
					17.35	68220.8	0.318329		29.6833	66602.8	0.261164
					17.3667	67845.2	0.290386		29.7	66994.2	0.291417
					17.3833	67548.1	0.268285		29.7167	66699.1	0.268606
					17.4	68378.3	0.330046		29.7333	67002.8	0.292075
					17.4167	67915.2	0.295592		29.75	67491.7	0.329863
					17.4333	68110.6	0.310127		29.7667	67137.4	0.302484
					17.45	67793	0.286505		29.7833	66857.9	0.280877
					17.4667	67766	0.284498		29.8	66840.7	0.279553
					17.4833	68394	0.331214		29.8167	67291	0.314352
					17.5	67493.8	0.264245		29.8333	66824.1	0.278269
					17.5167	67832.5	0.289443		29.85	66849.2	0.280211
					17.5333	68149.5	0.313028		29.8667	66806.9	0.276937
					17.55	67974.2	0.299982		29.8833	67106.7	0.300108
					17.5667	67942.6	0.297631		29.9	66467.8	0.250732
					17.5833	67712.9	0.280547		29.9167	67219	0.308786
					17.6	68012.4	0.302822		29.9333	67029.9	0.294171
					17.6167	68304.3	0.324543		29.95	66916.1	0.285376
					17.6333	68187	0.315811		29.9667	66470.4	0.25093
					17.65	67540.8	0.267738		29.9833	67131.4	0.302018
					17.6667	67514.6	0.265794		30	67020.3	0.293429
					17.6833	67551	0.268503		30.0167	67265.6	0.312387
					17.7	67903.2	0.2947		30.0333	66771.3	0.274189
					17.7167	68625.2	0.348414		30.05	66962.2	0.288939
					17.7333	67852.4	0.290919		30.0667	67165.5	0.304649
					17.75	68657.5	0.350818		30.0833	67220.2	0.308882
					17.7667	68217.1	0.318057		30.1	66338.6	0.24075
					17.7833	67966.8	0.299429		30.1167	66712.4	0.269636
					17.8	67853.6	0.291014		30.1333	66989.8	0.291074
					17.8167	67795.6	0.286693		30.15	67061.5	0.296617
					17.8333	68043.7	0.305156		30.1667	66842.9	0.279717
					17.85	67780.7	0.285589		30.1833	66842.7	0.279707
					17.8667	67865.3	0.291884		30.2	66971.5	0.289659
					17.8833	68249.1	0.320432		30.2167	66891.4	0.283471
					17.9	68534.1	0.34164		30.2333	67072.2	0.297445
					17.9167	67899.6	0.294434		30.25	66364.9	0.242782
					17.9333	68288.2	0.323341		30.2667	67137.6	0.302497
					17.95	67998.5	0.301791		30.2833	67396.3	0.322489
					17.9667	68024	0.303687		30.3	67089.6	0.298789
					17.9833	67896.6	0.294208		30.3167	66998.2	0.291722
					18	68268	0.321842		30.3333	67138.1	0.302537
					18.0167	68051.9	0.30576		30.35	66915.8	0.285353
					18.0333	68340.1	0.327207		30.3667	67647.6	0.34191
					18.05	68049.8	0.305603		30.3833	66732.8	0.271212
					18.0667	67567.2	0.269705		30.4	67655.2	0.342495
					18.0833	68016.7	0.303143		30.4167	67766.8	0.351124
					18.1	67499.8	0.264693		30.4333	66416.8	0.246791
					18.1167	67996.2	0.301616		30.45	67343.8	0.318434
					18.1333	67923	0.296174		30.4667	67024.1	0.293723
					18.15	68123.5	0.311092		30.4833	66846.8	0.280022
					18.1667	67610.2	0.272902		30.5	67154.9	0.303834
					18.1833	68046.7	0.30538		30.5167	67084.8	0.298416
					18.2	67767	0.28457		30.5333	67016.3	0.293122
					18.2167	68279.7	0.322713		30.55	66765.5	0.273743
					18.2333	68371.2	0.329517		30.5667	67741.3	0.349152
					18.25	68004.7	0.302252		30.5833	67163.5	0.304495
					18.2667	67684	0.278393		30.6	66954.5	0.288342
					18.2833	67853.3	0.290992		30.6167	67126.2	0.301619
					18.3	68491.6	0.338478		30.6333	67177.8	0.305602
					18.3167	67595	0.271776		30.65	67070.8	0.297333
					18.3333	67478.2	0.263086		30.6667	66902	0.28429
					18.35	67870.8	0.292289		30.6833	67051.2	0.295819
					18.3667	67871.3	0.292331		30.7	66771	0.274162
					18.3833	68670.4	0.351777		30.7167	67001.9	0.292005
					18.4	68347	0.327718		30.7333	66512.1	0.254155
					18.4167	67902.8	0.294671		30.75	66583.1	0.259645
					18.4333	68377.3	0.32997		30.7667	67070.6	0.297319
					18.45	68076.1	0.30756		30.7833	67396.8	0.322528
					18.4667	68031.6	0.304251		30.8	66636.1	0.263738
					18.4833	67741	0.282635		30.8167	66908.7	0.284808
					18.5	68513.6	0.340113		30.8333	66538	0.256157
					18.5167	68115.4	0.31049		30.85	67274.4	0.313065
					18.5333	67956.1	0.298634		30.8667	66915.5	0.28533
					18.55	68375.3	0.329824		30.8833	67304.9	0.315422
					18.5667	68027.7	0.30396		30.9	66900.8	0.284194
					18.5833	67952.7	0.298384		30.9167	66802.1	0.276571
					18.6	68080.5	0.307893		30.9333	67060.9	0.296569
					18.6167	67991.2	0.301246		30.95	67329.4	0.317319
					18.6333	67989.1	0.301089		30.9667	66801.1	0.27649
					18.65	67735.1	0.282192		30.9833	66869.8	0.281799
					18.6667	67722.4	0.281254		31	66841.2	0.279587
					18.6833	67558.9	0.269087		31.0167	67027.5	0.293984
					18.7	68103.9	0.309632		31.0333	66782	0.275012
					18.7167	68488.3	0.338232		31.05	66891.4	0.283472
					18.7333	68203.3	0.317028		31.0667	66859.3	0.280992
					18.75	68368.4	0.329311		31.0833	67205.7	0.307756
					18.7667	68463.4	0.33638		31.1	67289.5	0.314232
					18.7833	68509.9	0.339838		31.1167	67089.9	0.298806
					18.8	68166.3	0.314271		31.1333	67378.2	0.321088
					18.8167	68236.6	0.319502		31.15	66903.8	0.284427
					18.8333	67931.9	0.296838		31.1667	67016	0.2931
					18.85	67729.8	0.2818		31.1833	67302.4	0.315235
					18.8667	67853.9	0.291032		31.2	66813.3	0.277432
					18.8833	67909.8	0.295192		31.2167	66807.7	0.276998
					18.9	67982.7	0.300612		31.2333	66885.5	0.283012
					18.9167	67665.8	0.277041		31.25	67202.2	0.307485
					18.9333	68358.8	0.328595		31.2667	67092.9	0.299042
					18.95	67551.6	0.268541		31.2833	67111.6	0.300483
					18.9667	68410.3	0.332428		31.3	67550.9	0.334437
					18.9833	68426.8	0.333657		31.3167	67136	0.302371
					19	67482.9	0.263435		31.3333	67029.3	0.294123
					19.0167	68083.2	0.308096		31.35	66948.2	0.287861
					19.0333	68226	0.318717		31.3667	66748.9	0.272457
					19.05	67970.3	0.299695		31.3833	67363.6	0.319963
					19.0667	68099.5	0.309303		31.4	67218.1	0.308715
					19.0833	67768.7	0.284696		31.4167	67108.4	0.300239
					19.1	68237.2	0.319548		31.4333	67015.9	0.293087
					19.1167	68377.7	0.330004		31.45	66571.4	0.258741
					19.1333	68049.5	0.305584		31.4667	67222.9	0.30909
					19.15	68050.1	0.30563		31.4833	66614.3	0.26205
					19.1667	68350.9	0.328005		31.5	67130.3	0.30193
					19.1833	68718.9	0.355386		31.5167	67308.6	0.315712
					19.2	68539.2	0.342015		31.5333	67059.1	0.296427
					19.2167	68327.2	0.326241		31.55	67168.9	0.304917
					19.2333	68453	0.335602		31.5667	67123.1	0.301373
					19.25	67991.6	0.301276		31.5833	66977.5	0.290122
					19.2667	68176.8	0.315053		31.6	67449.1	0.32657
					19.2833	67957.3	0.298728		31.6167	67200.5	0.307359
					19.3	68324.9	0.326069		31.6333	66829.4	0.278679
					19.3167	67795.7	0.286701		31.65	66716.4	0.269942
					19.3333	68466.7	0.336623		31.6667	67460.7	0.327463
					19.35	68255.8	0.320934		31.6833	67490.7	0.329785
					19.3667	68192.2	0.316198		31.7	66902.5	0.284328
					19.3833	68562.7	0.343765		31.7167	67327.5	0.317168
					19.4	68256.6	0.320991		31.7333	66980.1	0.290327
					19.4167	67818.8	0.288423		31.75	67166.2	0.304703
					19.4333	67725.8	0.281503		31.7667	67288.3	0.314144
					19.45	68063.3	0.306608		31.7833	66772.1	0.274248
					19.4667	67971.4	0.299778		31.8	66871	0.281894
					19.4833	68310	0.324962		31.8167	67410	0.323548
					19.5	68732.8	0.356419		31.8333	67357	0.319451
					19.5167	68295.9	0.323915		31.85	67308.6	0.31571
					19.5333	68303.6	0.324491		31.8667	67516	0.331737
					19.55	68483.6	0.337878		31.8833	66995.5	0.291511
					19.5667	67902.8	0.294674		31.9	67168.8	0.304905
					19.5833	68649.6	0.350226		31.9167	67908.5	0.362071
					19.6	68410.5	0.332442		31.9333	67177.8	0.305605
					19.6167	67996	0.301605		31.95	67746.3	0.34954
					19.6333	68317.9	0.325553		31.9667	66825.8	0.278401
					19.65	68842.6	0.364589		31.9833	66705.6	0.269108
					19.6667	68012.5	0.302833		32	67352.3	0.319087
					19.6833	67920.7	0.296002		32.0167	66986.7	0.290831
					19.7	68016.7	0.303145		32.0333	66907.3	0.284698
					19.7167	68408.2	0.33227		32.05	66977.8	0.290145
					19.7333	68289.1	0.323407		32.0667	67228.1	0.309488
					19.75	68295.1	0.323857		32.0833	66814.7	0.277539
					19.7667	68415	0.332776		32.1	67028.6	0.294075
					19.7833	68421.1	0.33323		32.1167	67167.8	0.304833
					19.8	68687.6	0.353057		32.1333	67139.5	0.30264
					19.8167	67877.7	0.292803		32.15	67436.8	0.32562
					19.8333	68562.1	0.343719		32.1667	67042.7	0.295163
					19.85	68118.6	0.310729		32.1833	66694.3	0.268237
					19.8667	68410.9	0.332472		32.2	67137.1	0.302459
					19.8833	68042.6	0.305068		32.2167	67195.9	0.306999
					19.9	68687.3	0.353034		32.2333	67376.4	0.320953
					19.9167	68246.2	0.32022		32.25	67571.6	0.336037
					19.9333	68212.6	0.317717		32.2667	67496.5	0.330231
					19.95	68700.3	0.354003		32.2833	67087.4	0.29862
					19.9667	68646.7	0.35001		32.3	66852	0.280424
					19.9833	68286.5	0.323219		32.3167	67313.1	0.316056
					20	67828.8	0.289165		32.3333	67467.2	0.327967
					20.0167	67485.4	0.263621		32.35	66917.9	0.285514
					20.0333	68499.9	0.339093		32.3667	66906.4	0.284632
					20.05	68346.2	0.327658		32.3833	66840.1	0.279501
					20.0667	68133.2	0.31181		32.4	66986.5	0.290821
					20.0833	68165.2	0.314194		32.4167	67109.2	0.300299
					20.1	68504.9	0.339462		32.4333	67548.2	0.33423
					20.1167	68286	0.323183		32.45	67018.2	0.293267
					20.1333	68195.7	0.316463		32.4667	67046.1	0.295422
					20.15	68149.6	0.313032		32.4833	67348.5	0.318794
					20.1667	68558.2	0.343431		32.5	67225.8	0.309316
					20.1833	67949.2	0.298126		32.5167	67254.2	0.311505
					20.2	68221	0.318344		32.5333	67064.1	0.296817
					20.2167	68210.7	0.317578		32.55	66997.1	0.29164
					20.2333	67957.6	0.298749		32.5667	67563.1	0.335377
					20.25	68123.3	0.311077		32.5833	67398.3	0.322647
					20.2667	68550	0.34282		32.6	66831.2	0.278819
					20.2833	68202.5	0.316971		32.6167	67586.5	0.337191
					20.3	68598.6	0.346433		32.6333	67157.8	0.304058
					20.3167	68232	0.319163		32.65	66882.7	0.282799
					20.3333	68416.4	0.332881		32.6667	66887.1	0.283139
					20.35	68619.9	0.34802		32.6833	67081.1	0.29813
					20.3667	68360.5	0.328724		32.7	67181.1	0.305859
					20.3833	68189.6	0.316008		32.7167	67249.9	0.311177
					20.4	68155.1	0.313443		32.7333	67288.2	0.314137
					20.4167	68230.4	0.319043		32.75	67016.1	0.293102
					20.4333	68487	0.338134		32.7667	67151.5	0.303569
					20.45	68409.2	0.332346		32.7833	67257.5	0.311765
					20.4667	67907.4	0.295012		32.8	67170.8	0.305066
					20.4833	68844	0.364693		32.8167	67514.4	0.331614
					20.5	67750.4	0.28333		32.8333	67357.7	0.319503
					20.5167	68268.9	0.321904		32.85	67261.8	0.312096
					20.5333	68711.3	0.354818		32.8667	67272.1	0.312891
					20.55	68640.3	0.349536		32.8833	67468.7	0.328084
					20.5667	68192.7	0.316241		32.9	67459.2	0.327352
					20.5833	68741.3	0.357048		32.9167	67011.4	0.29274
					20.6	68758.7	0.358345		32.9333	67079.9	0.298034
					20.6167	68260.2	0.321257		32.95	67582.8	0.336901
					20.6333	68762.7	0.358641		32.9667	67071.5	0.297391
					20.65	68099.6	0.309313		32.9833	67439.4	0.325817
					20.6667	68525.8	0.34102		33	67315.5	0.316246
					20.6833	68423.3	0.333394		33.0167	67391.8	0.322142
					20.7	68150.4	0.313092		33.0333	66940.1	0.287234
					20.7167	68650.4	0.350289		33.05	67262.4	0.312137
					20.7333	68174.4	0.314878		33.0667	66934.1	0.286767
					20.75	68503.1	0.339332		33.0833	67402.9	0.323
					20.7667	68338.6	0.327092		33.1	66955.5	0.28842
					20.7833	68022.1	0.303548		33.1167	66693.5	0.268177
					20.8	69010.9	0.377109		33.1333	67346.9	0.318674
					20.8167	68583.7	0.345324		33.15	67270	0.312727
					20.8333	68656.7	0.350755		33.1667	67420.2	0.324337
					20.85	68163.5	0.314069		33.1833	67340.3	0.318159
					20.8667	68529.3	0.341281		33.2	67167.2	0.304781
					20.8833	68402.4	0.33184		33.2167	67352.6	0.319115
					20.9	68587.5	0.345607		33.2333	66959.9	0.288765
					20.9167	68761.5	0.358551		33.25	67298.7	0.314948
					20.9333	68503	0.339326		33.2667	67675.3	0.344049
					20.95	68669.5	0.351707		33.2833	67148.4	0.303332
					20.9667	68663.9	0.351295		33.3	67325.3	0.317002
					20.9833	68554.7	0.343168		33.3167	67143.8	0.302976
					21	68445.4	0.335035		33.3333	67439.8	0.325852
					21.0167	68347.3	0.327741		33.35	67956.7	0.365799
					21.0333	68724.6	0.355806		33.3667	67626.8	0.340301
					21.05	68225.2	0.318653		33.3833	67025.7	0.293845
					21.0667	68102.9	0.30956		33.4	67478	0.328805
					21.0833	68964.5	0.373653		33.4167	67155.1	0.303847
					21.1	68242.8	0.319962		33.4333	67342.6	0.318337
					21.1167	68295.6	0.323896		33.45	67583.7	0.336971
					21.1333	69007.6	0.376863		33.4667	67681.6	0.344541
					21.15	68884.3	0.367691		33.4833	67346.3	0.318625
					21.1667	68379.5	0.330134		33.5	67399.3	0.32272
					21.1833	68930.1	0.371094		33.5167	67707.2	0.346516
					21.2	68595.4	0.346199		33.5333	67719.9	0.347494
					21.2167	69081.2	0.382334		33.55	67126.3	0.301622
					21.2333	68810.4	0.362188		33.5667	67080.6	0.298093
					21.25	68432.7	0.334091		33.5833	67671.8	0.343779
					21.2667	68506.5	0.339587		33.6	67347.8	0.318742
					21.2833	68595.8	0.346226		33.6167	67201.2	0.307409
					21.3	68744.4	0.357278		33.6333	67014.6	0.292993
					21.3167	68778.3	0.359806		33.65	67161.2	0.304318
					21.3333	68519.6	0.340558		33.6667	67868.4	0.358978
					21.35	68218.8	0.318183		33.6833	67842.4	0.356968
					21.3667	68851.3	0.365236		33.7	67381.1	0.321316
					21.3833	68423.3	0.333394		33.7167	67370	0.320453
					21.4	68816.2	0.362625		33.7333	67185.3	0.306183
					21.4167	68344.6	0.327542		33.75	67337.8	0.317967
					21.4333	68588.2	0.345662		33.7667	67373.6	0.320734
					21.45	69085.8	0.382677		33.7833	67394.4	0.32234
					21.4667	68561	0.343639		33.8	67530.9	0.332893
					21.4833	68233.8	0.319294		33.8167	67165.5	0.304651
					21.5	68533.9	0.34162		33.8333	67225.5	0.30929
					21.5167	68500	0.339101		33.85	66763.2	0.273561
					21.5333	68633.3	0.349015		33.8667	67297.8	0.314874
					21.55	68474.8	0.337223		33.8833	67465.2	0.327814
					21.5667	68653.7	0.350536		33.9	67185.6	0.306203
					21.5833	68476	0.337316		33.9167	67513.9	0.331575
					21.6	68143.6	0.312584		33.9333	67243	0.310638
					21.6167	68352.9	0.328154		33.95	67416	0.324011
					21.6333	68335.3	0.326844		33.9667	67143.4	0.302944
					21.65	68269.8	0.321977		33.9833	67465.3	0.327819
					21.6667	68467.6	0.336691		34	67497.5	0.330313
					21.6833	68936.7	0.37159		34.0167	67156.5	0.30396
					21.7	68538.8	0.341989		34.0333	67279	0.313421
					21.7167	68743.6	0.357225		34.05	67275.1	0.313124
					21.7333	68565.8	0.343992		34.0667	67363.3	0.319941
					21.75	68494.5	0.338691		34.0833	66707.1	0.269222
					21.7667	68702.5	0.354163		34.1	66989.5	0.291053
					21.7833	68651.7	0.350383		34.1167	67130.5	0.301946
					21.8	68383.5	0.330433		34.1333	66805.4	0.276823
					21.8167	68916.5	0.370085		34.15	67170.5	0.305039
					21.8333	68704.7	0.354329		34.1667	67061.3	0.296601
					21.85	68583.3	0.345299		34.1833	67275.4	0.313148
					21.8667	68273.4	0.322244		34.2	67459.6	0.327378
					21.8833	68535.5	0.341738		34.2167	67032.9	0.294407
					21.9	68302.6	0.324412		34.2333	67156.8	0.303978
					21.9167	68770.4	0.359214		34.25	67351.1	0.318998
					21.9333	68504.5	0.339432		34.2667	67065.7	0.296941
					21.95	68414.9	0.332766		34.2833	67951	0.365361
					21.9667	68751.4	0.3578		34.3	67138.4	0.302558
					21.9833	68820.8	0.362967		34.3167	67660.9	0.342938
					22	68859.1	0.365813		34.3333	67367.7	0.32028
					22.0167	68911.5	0.369716		34.35	67225.3	0.309276
					22.0333	68659.5	0.350962		34.3667	67129.2	0.301848
					22.05	68608.2	0.347153		34.3833	67227.1	0.309416
					22.0667	68807.4	0.361969		34.4	67420.6	0.324365
					22.0833	68770.3	0.35921		34.4167	67021.3	0.293506
					22.1	68410.1	0.332412		34.4333	67294.4	0.314617
					22.1167	69050.2	0.38003		34.45	67038.6	0.294845
					22.1333	68286.8	0.323241		34.4667	67549.5	0.334328
					22.15	68475.1	0.337249		34.4833	67569.9	0.335908
					22.1667	68455	0.335753		34.5	67341.7	0.31827
					22.1833	68897.9	0.368701		34.5167	67550.6	0.334415
					22.2	68621.4	0.348129		34.5333	67351.3	0.319013
					22.2167	68754.5	0.358031		34.55	67827.8	0.355834
					22.2333	68334.8	0.326808		34.5667	67588.2	0.337321
					22.25	68485.9	0.338047		34.5833	67345.9	0.318595
					22.2667	69064.6	0.3811		34.6	67593.8	0.337751
					22.2833	68450.4	0.33541		34.6167	67315.9	0.316279
					22.3	68686.1	0.352944		34.6333	67223.5	0.309135
					22.3167	68746.2	0.357415		34.65	67677.1	0.344188
					22.3333	68694.3	0.353556		34.6667	67487.8	0.329561
					22.35	68275.7	0.322414		34.6833	67124.9	0.301512
					22.3667	68737.1	0.356738		34.7	67524	0.332356
					22.3833	68413.5	0.332667		34.7167	67474.1	0.328498
					22.4	68892.6	0.368307		34.7333	67512.9	0.331501
					22.4167	68727.7	0.356042		34.75	67261.2	0.312048
					22.4333	68993	0.375778		34.7667	67314.4	0.316162
					22.45	69118.8	0.385135		34.7833	66993.1	0.291327
					22.4667	68792.3	0.360844		34.8	67747.6	0.34964
					22.4833	68650.6	0.350305		34.8167	66995.3	0.291499
					22.5	68369	0.329356		34.8333	67616.4	0.339501
					22.5167	68734.2	0.356523		34.85	67173.9	0.305303
					22.5333	68827.5	0.363465		34.8667	67247.7	0.311005
					22.55	68489.9	0.338349		34.8833	67397.9	0.322611
					22.5667	68168.4	0.314434		34.9	66933.9	0.286751
					22.5833	68656.6	0.350751		34.9167	67045.6	0.295388
					22.6	68643.2	0.349754		34.9333	67522.1	0.332208
					22.6167	68572.1	0.344462		34.95	67480.8	0.32902
					22.6333	68629.2	0.348713		34.9667	67097.1	0.299366
					22.65	68842.7	0.364596		34.9833	67634.4	0.340889
					22.6667	68413.5	0.332662		35	67262.5	0.31215
					22.6833	68265.2	0.321634		35.0167	67833.7	0.356289
					22.7	68699	0.3539		35.0333	67742.2	0.349218
					22.7167	68276.9	0.322501		35.05	67153.4	0.303718
					22.7333	68746.6	0.357442		35.0667	67585.9	0.337143
					22.75	69039.3	0.379218		35.0833	67430.3	0.325115
					22.7667	68756.8	0.358201		35.1	67595	0.337844
					22.7833	68773.9	0.359477		35.1167	67386.4	0.32172
					22.8	68718.6	0.355364		35.1333	66803.2	0.276651
					22.8167	69008	0.376892		35.15	67491.5	0.329845
					22.8333	68368.2	0.329298		35.1667	67562.4	0.335328
					22.85	68954.4	0.372901		35.1833	67373.6	0.320736
					22.8667	68507.1	0.339625		35.2	67191.2	0.306637
					22.8833	68521.3	0.340681		35.2167	67536.5	0.333322
					22.9	68948.1	0.372439		35.2333	67116.6	0.300877
					22.9167	68981	0.374881		35.25	67782.5	0.352339
					22.9333	68678.9	0.35241		35.2667	67263.1	0.312196
					22.95	68667.5	0.351561		35.2833	67683.9	0.344713
					22.9667	68699.7	0.353957		35.3	66867.2	0.2816
					22.9833	68253	0.320721		35.3167	67192.1	0.306707
					23	69224	0.39296		35.3333	67069	0.297194
					23.0167	68551.9	0.342958		35.35	66889.2	0.283302
					23.0333	68850.7	0.365186		35.3667	67738.5	0.348936
					23.05	68959.9	0.373315		35.3833	67489.8	0.329713
					23.0667	68923.9	0.370634		35.4	67405.8	0.323225
					23.0833	68875.7	0.367052		35.4167	67668.3	0.343509
					23.1	68773	0.359411		35.4333	68020.3	0.370711
					23.1167	68832.5	0.363836		35.45	68203.6	0.384877
					23.1333	68838.6	0.364289		35.4667	67145.3	0.303092
					23.15	68188.6	0.315934		35.4833	67110.2	0.300381
					23.1667	69303.9	0.398905		35.5	67324	0.316902
					23.1833	68383.6	0.330441		35.5167	67072.2	0.297439
					23.2	68622.5	0.348215		35.5333	67771.8	0.351511
					23.2167	69128	0.385817		35.55	67449.4	0.326591
					23.2333	69086	0.382696		35.5667	67487.4	0.329528
					23.25	68633.3	0.349018		35.5833	67493	0.329959
					23.2667	68862.1	0.366035		35.6	67978.2	0.36746
					23.2833	68834	0.363945		35.6167	67380.8	0.32129
					23.3	68856.5	0.365622		35.6333	67146.1	0.303153
					23.3167	68765.6	0.358859		35.65	67225.8	0.309312
					23.3333	68835.9	0.364092		35.6667	67350.6	0.318959
					23.35	68882.9	0.367584		35.6833	67289.1	0.314204
					23.3667	69070.6	0.381552		35.7	67697.6	0.345773
					23.3833	69021.2	0.377872		35.7167	67154.6	0.303807
					23.4	69042.8	0.379482		35.7333	67126.2	0.301614
					23.4167	69264.1	0.395944		35.75	67407.8	0.323375
					23.4333	69041.7	0.379399		35.7667	67605.1	0.338629
					23.45	68706	0.354424		35.7833	67312.8	0.316034
					23.4667	69009.3	0.376991		35.8	66984.2	0.290641
					23.4833	68692.1	0.353394		35.8167	67421	0.3244
					23.5	69209.2	0.391857		35.8333	67285.4	0.313916
					23.5167	68959	0.373247		35.85	67549	0.33429
					23.5333	68846	0.364836		35.8667	67384.9	0.321611
					23.55	68672.5	0.351934		35.8833	67638.9	0.341239
					23.5667	68587.2	0.345586		35.9	67826.9	0.355765
					23.5833	69111.8	0.384615		35.9167	67090.7	0.298868
					23.6	68334.2	0.326765		35.9333	67916.6	0.362697
					23.6167	69145.3	0.387103		35.95	67334.5	0.317713
					23.6333	68799.7	0.361395		35.9667	67353.6	0.31919
					23.65	68760.3	0.358463		35.9833	67255.1	0.311578
					23.6667	68854.5	0.365471		36	67270.8	0.312791
					23.6833	69128.3	0.385842		36.0167	67682.1	0.344575
					23.7	68367.1	0.329214		36.0333	67759.3	0.350541
					23.7167	68897.4	0.368665		36.05	67607.4	0.338801
					23.7333	68782.1	0.36009		36.0667	67868.9	0.359011
					23.75	69131.4	0.386074		36.0833	67274.4	0.313065
					23.7667	69665.1	0.42578		36.1	67785.2	0.352548
					23.7833	69299	0.398542		36.1167	67697.8	0.345792
					23.8	68589	0.345719		36.1333	67208.2	0.307953
					23.8167	68990.5	0.375592		36.15	67570.7	0.335967
					23.8333	69129.3	0.385914		36.1667	67343.9	0.318439
					23.85	68581.2	0.345142		36.1833	67537	0.333366
					23.8667	68551.1	0.342902		36.2	67161	0.304307
					23.8833	68808.4	0.362043		36.2167	67321.7	0.316721
					23.9	69183.3	0.389935		36.2333	67933.2	0.363979
					23.9167	69010.8	0.377101		36.25	67190.6	0.306595
					23.9333	68724	0.355763		36.2667	67387.5	0.321811
					23.95	68631.9	0.348911		36.2833	67905.8	0.361868
					23.9667	69070.7	0.381559		36.3	67007.2	0.29242
					23.9833	68242.8	0.319967		36.3167	67137.9	0.302519
					24	68656.7	0.350756		36.3333	67431.9	0.325243
					24.0167	68906	0.369303		36.35	67812.3	0.354638
					24.0333	68903.7	0.369136		36.3667	67562.4	0.335324
					24.05	68597.4	0.346344		36.3833	67519.3	0.331996
					24.0667	68567.1	0.344088		36.4	67572.9	0.33614
					24.0833	68907.4	0.369411		36.4167	67397.7	0.322601
					24.1	68658.6	0.350898		36.4333	67814.9	0.354842
					24.1167	68701.9	0.354122		36.45	67275	0.313112
					24.1333	68632.7	0.348975		36.4667	67787.3	0.352709
					24.15	68710.3	0.354743		36.4833	67730.4	0.348312
					24.1667	69045.7	0.379694		36.5	67295.8	0.314721
					24.1833	69191.5	0.390541		36.5167	67403.7	0.32306
					24.2	69137.7	0.386539		36.5333	67798.8	0.353599
					24.2167	68740.8	0.357017		36.55	67431	0.325171
					24.2333	68464.3	0.336442		36.5667	67175.2	0.305405
					24.25	68838.8	0.364303		36.5833	68153.6	0.381019
					24.2667	69099.8	0.383725		36.6	67783.4	0.352409
					24.2833	69012.4	0.377223		36.6167	67498.5	0.330385
					24.3	68469.5	0.33683		36.6333	67325.8	0.31704
					24.3167	68816.2	0.362622		36.65	67662	0.343024
					24.3333	68997.4	0.376103		36.6667	67785.3	0.35255
					24.35	69128.2	0.385832		36.6833	67005.4	0.292282
					24.3667	69229.4	0.393361		36.7	67727.8	0.348107
					24.3833	69202.4	0.391353		36.7167	67537.2	0.333382
					24.4	68962.9	0.373538		36.7333	67192.3	0.306723
					24.4167	68465.1	0.336504		36.75	67760.4	0.35063
					24.4333	68403.7	0.331933		36.7667	67529.8	0.33281
					24.45	69042.8	0.379478		36.7833	67128.7	0.301807
					24.4667	69121.6	0.385345		36.8	67463.7	0.327697
					24.4833	68890.8	0.368175		36.8167	67354.4	0.319254
					24.5	69077.6	0.382073		36.8333	67202.7	0.307529
					24.5167	68789.6	0.360645		36.85	67602.2	0.338401
					24.5333	69512.1	0.414391		36.8667	67481.5	0.329073
					24.55	69129.2	0.38591		36.8833	67703.2	0.346209
					24.5667	69153.1	0.387687		36.9	67837.3	0.356571
					24.5833	68945.3	0.372225		36.9167	68389.4	0.399243
					24.6	69142.3	0.386884		36.9333	67448.9	0.326552
					24.6167	69116	0.384928		36.95	67993.3	0.368625
					24.6333	68671.4	0.351853		36.9667	68103.4	0.377133
					24.65	68810.6	0.362204		36.9833	67666.4	0.34336
					24.6667	69110.9	0.384548		37	67823.6	0.355511
					24.6833	69057.2	0.380554		37.0167	67764	0.350907
					24.7	69114.3	0.384797		37.0333	67527.9	0.332662
					24.7167	68908.2	0.369466		37.05	67235.9	0.310095
					24.7333	68946.6	0.372325		37.0667	67506.4	0.330997
					24.75	69397.3	0.405854		37.0833	67804.5	0.354037
					24.7667	68872.9	0.36684		37.1	67377.6	0.321046
					24.7833	69410.8	0.406855		37.1167	67733.8	0.348576
					24.8	69411.9	0.406941		37.1333	67139.5	0.302647
					24.8167	68616.1	0.34774		37.15	67506.4	0.330995
					24.8333	68727.6	0.356035		37.1667	67792.1	0.35308
					24.85	69303.7	0.39889		37.1833	67987.5	0.368179
					24.8667	69278.6	0.397024		37.2	67370.7	0.320514
					24.8833	68849.3	0.365086		37.2167	66986.6	0.290827
					24.9	68936.3	0.371555		37.2333	67672	0.343799
					24.9167	69519.2	0.414924		37.25	67942.2	0.36468
					24.9333	68861.1	0.365965		37.2667	67352.5	0.319106
					24.95	68966.5	0.373802		37.2833	67663.6	0.343147
					24.9667	68948.2	0.372446		37.3	67806	0.35415
					24.9833	69288.8	0.39778		37.3167	67628.3	0.340422
					25	69295	0.39824		37.3333	67264.4	0.312292
					25.0167	69298.2	0.398478		37.35	67168.8	0.30491
					25.0333	69038.1	0.379128		37.3667	67497.5	0.33031
					25.05	69006.2	0.37676		37.3833	67465	0.327798
					25.0667	69090.8	0.383048		37.4	67897.4	0.361212
					25.0833	69285.2	0.397514		37.4167	67747.8	0.349655
					25.1	69499	0.413418		37.4333	67406.3	0.323263
					25.1167	68745.4	0.357353		37.45	67688.7	0.345089
					25.1333	69565	0.41833		37.4667	67798.5	0.353571
					25.15	69075.1	0.381884		37.4833	67226.7	0.309382
					25.1667	69231	0.393481		37.5	67530.4	0.332857
					25.1833	69289.8	0.397852		37.5167	67510.9	0.331345
					25.2	69361	0.403155		37.5333	67393	0.32223
					25.2167	69040.7	0.379322		37.55	68174.8	0.382655
					25.2333	69515.3	0.414634		37.5667	67835.5	0.356435
					25.25	69428.4	0.408167		37.5833	67441.7	0.326001
					25.2667	69218.2	0.392527		37.6	67814.5	0.354805
					25.2833	68814.9	0.362528		37.6167	67699.6	0.345931
					25.3	69231.4	0.393508		37.6333	67727.5	0.348087
					25.3167	69072.6	0.3817		37.65	67464.4	0.32775
					25.3333	68982.9	0.375022		37.6667	67799.2	0.353626
					25.35	69252.2	0.395059		37.6833	67399.1	0.322704
					25.3667	68945.3	0.372229		37.7	67572.4	0.336102
					25.3833	68913.2	0.369843		37.7167	67530.5	0.33286
					25.4	69456.8	0.410281		37.7333	67770.5	0.351406
					25.4167	69001.1	0.376382		37.75	67657.5	0.342679
					25.4333	69125.5	0.385633		37.7667	67626.8	0.340304
					25.45	68906	0.369305		37.7833	67334.9	0.317743
					25.4667	69239.8	0.394137		37.8	68095.1	0.376494
					25.4833	68934.9	0.371455		37.8167	67564.6	0.335499
					25.5	69217.2	0.392455		37.8333	67505.6	0.330936
					25.5167	69106.8	0.384244		37.85	67439.6	0.325832
					25.5333	68824.9	0.363268		37.8667	67255.9	0.311637
					25.55	69066.5	0.381247		37.8833	67594.2	0.337784
					25.5667	69086.5	0.382735		37.9	67794.8	0.353289
					25.5833	69041.2	0.379361		37.9167	67730.8	0.348339
					25.6	69380.8	0.404629		37.9333	67859.2	0.358267
					25.6167	69019.4	0.37774		37.95	67584.6	0.337042
					25.6333	69542.2	0.416632		37.9667	67708.4	0.346613
					25.65	69625.1	0.422802		37.9833	67614.4	0.339348
					25.6667	69570.6	0.418744		38	67223.6	0.30914
					25.6833	69403.5	0.406318		38.0167	67639	0.341247
					25.7	69220.9	0.392731		38.0333	67775.3	0.35178
					25.7167	69276.7	0.396881		38.05	67593.5	0.337732
					25.7333	68718.4	0.355345		38.0667	67333.2	0.317612
					25.75	69120.3	0.385248		38.0833	67399.7	0.322754
					25.7667	69249.1	0.394828		38.1	67517.7	0.33187
					25.7833	69114.2	0.384794		38.1167	67626.5	0.340276
					25.8	69030.5	0.378564		38.1333	67535.9	0.333279
					25.8167	68992.7	0.375754		38.15	67283.6	0.313778
					25.8333	69010.4	0.37707		38.1667	67604	0.338544
					25.85	69621.3	0.42252		38.1833	67881.5	0.359988
					25.8667	69576.3	0.419169		38.2	67097.8	0.299419
					25.8833	69280.2	0.397144		38.2167	67684.5	0.344764
					25.9	69304.3	0.398938		38.2333	67615.3	0.33941
					25.9167	69311.6	0.399475		38.25	67756	0.350285
					25.9333	69044.8	0.379626		38.2667	67491	0.329804
					25.95	69217.2	0.392454		38.2833	67955.3	0.36569
					25.9667	68958.1	0.373182		38.3	67584.8	0.337057
					25.9833	69606.6	0.421421		38.3167	67257.9	0.311796
					26	69226	0.39311		38.3333	67419.7	0.324295
					26.0167	69250.3	0.394917		38.35	67640.5	0.341363
					26.0333	69108.2	0.384343		38.3667	67674.1	0.343961
					26.05	69257.7	0.39547		38.3833	67796.9	0.353448
					26.0667	69195.8	0.390862		38.4	67644.3	0.341657
					26.0833	69175.8	0.389377		38.4167	67046	0.295419
					26.1	69288.5	0.397761		38.4333	67688.3	0.345059
					26.1167	69390.1	0.405317		38.45	67966	0.366515
					26.1333	69301	0.398686		38.4667	67325.6	0.317026
					26.15	69226.6	0.393153		38.4833	67840	0.356776
					26.1667	69420.9	0.407612		38.5	67702.5	0.346153
					26.1833	69141.5	0.38682		38.5167	67425.6	0.324756
					26.2	69615.3	0.422069		38.5333	67540.4	0.333622
					26.2167	69706.6	0.428864		38.55	67215	0.308476
					26.2333	68890.2	0.368127		38.5667	67449.5	0.326599
					26.25	69344.4	0.401918		38.5833	68076.3	0.375038
					26.2667	69461.2	0.410608		38.6	67759.8	0.350581
					26.2833	69343.3	0.401833		38.6167	67444.9	0.326245
					26.3	69062.4	0.380935		38.6333	67723.2	0.347751
					26.3167	69192.3	0.3906		38.65	67829.4	0.355958
					26.3333	68681.6	0.352613		38.6667	67936.2	0.364212
					26.35	69404.4	0.406381		38.6833	67958.4	0.365928
					26.3667	69422.7	0.407741		38.7	67893.1	0.360885
					26.3833	69403.9	0.406348		38.7167	67050.4	0.295759
					26.4	69419.6	0.407511		38.7333	67838.8	0.356684
					26.4167	69399.4	0.406011		38.75	67885.7	0.360309
					26.4333	69275.8	0.396816		38.7667	67339.1	0.318066
					26.45	69207.5	0.391735		38.7833	67784.1	0.35246
					26.4667	69219.9	0.392653		38.8	67277.4	0.313302
					26.4833	69038.2	0.379136		38.8167	67571.7	0.336044
					26.5	68841.5	0.364507		38.8333	67812.9	0.354685
					26.5167	69337.1	0.401375		38.85	67514.6	0.331634
					26.5333	69354.7	0.402683		38.8667	67896.4	0.361141
					26.55	69688.3	0.427503		38.8833	67616.7	0.33952
					26.5667	68954.9	0.372943		38.9	67603.3	0.338486
					26.5833	69187.6	0.390256		38.9167	68097.3	0.376665
					26.6	69374.3	0.404145		38.9333	67735.8	0.348726
					26.6167	69413.8	0.40708		38.95	67960.5	0.366096
					26.6333	68839.4	0.364349		38.9667	67411.8	0.323684
					26.65	68966.7	0.37382		38.9833	68123.9	0.378723
					26.6667	69292.6	0.398063		39	67909.9	0.362181
					26.6833	69323.3	0.400349		39.0167	67382.5	0.32142
					26.7	69053.8	0.3803		39.0333	67949.8	0.365269
					26.7167	69389.5	0.405277		39.05	67529.9	0.332811
					26.7333	69294.8	0.398226		39.0667	67550.3	0.334394
					26.75	68719.6	0.35544		39.0833	67931.4	0.363847
					26.7667	69371.5	0.403937		39.1	67688.2	0.345046
					26.7833	69244.1	0.394455		39.1167	68397.8	0.399889
					26.8	69615.2	0.422067		39.1333	68554.9	0.412029
					26.8167	69560.9	0.418026		39.15	67490.3	0.329752
					26.8333	69687.2	0.427424		39.1667	67832.4	0.356194
					26.85	69211.8	0.392054		39.1833	67896.8	0.361172
					26.8667	68988.1	0.375414		39.2	66979.6	0.290286
					26.8833	69667.5	0.425953		39.2167	67680.8	0.344476
					26.9	69368.7	0.403726		39.2333	67963.8	0.366345
					26.9167	69090.9	0.383058		39.25	68178.8	0.382962
					26.9333	69012.7	0.377241		39.2667	67711.1	0.346819
					26.95	69362.3	0.403251		39.2833	67974	0.367139
					26.9667	69364.3	0.403399		39.3	67743.5	0.349322
					26.9833	69739.6	0.431318		39.3167	67392.4	0.322189
					27	68770.9	0.359249		39.3333	67678.3	0.344285
					27.0167	69376.5	0.404305		39.35	67587.2	0.337243
					27.0333	69793.5	0.435325		39.3667	67718	0.347351
					27.05	68938.4	0.371711		39.3833	67260.3	0.31198
					27.0667	68807.9	0.362005		39.4	67998.7	0.369047
					27.0833	69485.6	0.412424		39.4167	67422.7	0.324531
					27.1	69103.6	0.384002		39.4333	67603.4	0.338495
					27.1167	69409.3	0.406747		39.45	67769.2	0.351307
					27.1333	69873	0.441241		39.4667	67325.8	0.317042
					27.15	69429.6	0.408256		39.4833	67645.4	0.341738
					27.1667	69182	0.389835		39.5	67699.5	0.345924
					27.1833	69330.2	0.400863		39.5167	67131.5	0.302023
					27.2	69165.2	0.388589		39.5333	67829.7	0.355982
					27.2167	69767.6	0.4334		39.55	67556.8	0.33489
					27.2333	69734.2	0.43092		39.5667	67352.9	0.319133
					27.25	69560.5	0.417997		39.5833	67772.3	0.351547
					27.2667	69328.6	0.400742		39.6	67202	0.307472
					27.2833	69240.8	0.394212		39.6167	67716.2	0.347211
					27.3	69095.2	0.383376		39.6333	68146.3	0.380448
					27.3167	69452.1	0.409928		39.65	67452.3	0.326814
					27.3333	69308.2	0.399224		39.6667	67689.8	0.345172
					27.35	69566.7	0.418457		39.6833	67966.2	0.36653
					27.3667	70096.2	0.457847		39.7	67857.2	0.358109
					27.3833	69351.7	0.402463		39.7167	67786.3	0.352632
					27.4	69451.5	0.409883		39.7333	68285.6	0.391217
					27.4167	69450.5	0.409811		39.75	67608.8	0.338911
					27.4333	69053.2	0.380254		39.7667	67761.1	0.350683
					27.45	69434.3	0.408604		39.7833	67946	0.364969
					27.4667	69661.1	0.425482		39.8	67917.6	0.36278
					27.4833	69479.7	0.41198		39.8167	67438.4	0.325741
					27.5	69331.4	0.400947		39.8333	67548.7	0.334271
					27.5167	69269.3	0.396328		39.85	67566.8	0.335667
					27.5333	69434.5	0.408621		39.8667	68198	0.384447
					27.55	69136	0.386412		39.8833	67621.2	0.339869
					27.5667	69593.4	0.420439		39.9	67363.5	0.319951
					27.5833	69212.7	0.392122		39.9167	67622	0.339934
					27.6	69764.2	0.433153		39.9333	67615.5	0.339427
					27.6167	69404.2	0.40637		39.95	67554.3	0.334697
					27.6333	69285.5	0.397536		39.9667	68173.5	0.382554
					27.65	69878.3	0.441635		39.9833	67847.8	0.357383
					27.6667	69097	0.383513		40	67719.8	0.347492
					27.6833	69051.7	0.380145		40.0167	67559.2	0.335079
					27.7	69310.8	0.399422		40.0333	67907.3	0.361981
					27.7167	69637	0.423689		40.05	67538.2	0.333459
					27.7333	69293.8	0.398155		40.0667	67693.6	0.345466
					27.75	69627.4	0.422973		40.0833	67966.9	0.366589
					27.7667	69671	0.426218		40.1	68211.8	0.385515
					27.7833	69256.3	0.395365		40.1167	67538.1	0.333447
					27.8	69515.9	0.414675		40.1333	67951.4	0.365388
					27.8167	69209.2	0.391861		40.15	68013.7	0.370203
					27.8333	69873.7	0.441295		40.1667	67762.2	0.35077
					27.85	69630.9	0.423232		40.1833	68020.3	0.370716
					27.8667	69955.5	0.44738		40.2	67378.1	0.321085
					27.8833	69246.3	0.39462		40.2167	67863	0.358558
					27.9	68805	0.361788		40.2333	67886.4	0.360366
					27.9167	69549.5	0.417175		40.25	67999.3	0.36909
					27.9333	69135	0.386343		40.2667	67458.7	0.327313
					27.95	69355.5	0.402742		40.2833	67870.1	0.359105
					27.9667	69110.1	0.384489		40.3	68049.3	0.372959
					27.9833	69355.7	0.402761		40.3167	67587.2	0.337239
					28	69867	0.440796		40.3333	67990.8	0.368432
					28.0167	69522.4	0.415161		40.35	68042.1	0.372398
					28.0333	69319.4	0.400055		40.3667	68027.1	0.371239
					28.05	69185.4	0.390089		40.3833	67638.8	0.341233
					28.0667	69416.3	0.407266		40.4	68044.3	0.372572
					28.0833	69627.7	0.422995		40.4167	67722.9	0.347732
					28.1	69503.9	0.413782		40.4333	67791	0.35299
					28.1167	69296.6	0.398359		40.45	67950.8	0.365343
					28.1333	69872.5	0.441208		40.4667	68247.1	0.388245
					28.15	69183.9	0.389975		40.4833	67835.9	0.356464
					28.1667	69058.3	0.380637		40.5	67697.9	0.3458
					28.1833	69294.8	0.398225		40.5167	67501.8	0.330641
					28.2	69259.5	0.395605		40.5333	67966.7	0.366568
					28.2167	68993.6	0.375822		40.55	68023.2	0.370937
					28.2333	69414.2	0.407109		40.5667	68050.5	0.373051
					28.25	69702.9	0.428592		40.5833	67630.5	0.34059
					28.2667	69780.2	0.434337		40.6	67862.6	0.358523
					28.2833	69348	0.402187		40.6167	67387.5	0.321811
					28.3	69313.4	0.399611		40.6333	67863.3	0.358578
					28.3167	69700.7	0.428423		40.65	68265.8	0.389691
					28.3333	69397.5	0.405866		40.6667	68153.4	0.381001
					28.35	69889.1	0.442443		40.6833	67422.9	0.324542
					28.3667	69566.5	0.418441		40.7	67450	0.326641
					28.3833	69213.1	0.39215		40.7167	67584.5	0.337035
					28.4	69206.5	0.39166		40.7333	67827.2	0.355792
					28.4167	69438.6	0.408929		40.75	67267.4	0.312524
					28.4333	69625.2	0.422812		40.7667	67669.9	0.343633
					28.45	69702.6	0.428563		40.7833	67482.2	0.329124
					28.4667	69651.2	0.424743		40.8	68498.2	0.407645
					28.4833	69430.8	0.408344		40.8167	67655.3	0.342509
					28.5	69463.1	0.410746		40.8333	67251.7	0.311314
					28.5167	69454.5	0.41011		40.85	67382.1	0.321394
					28.5333	69750.8	0.432149		40.8667	67974.2	0.367153
					28.55	69312.4	0.399538		40.8833	68082.7	0.375534
					28.5667	69982.3	0.449378		40.9	68081	0.375404
					28.5833	69963	0.44794		40.9167	67807.7	0.354287
					28.6	69346	0.40204		40.9333	67722.5	0.347699
					28.6167	69434.8	0.408644		40.95	67408.9	0.323467
					28.6333	69318.4	0.39998		40.9667	67796.4	0.353412
					28.65	69266.4	0.396115		40.9833	67452.1	0.326803
					28.6667	69654.8	0.425009		41	67730.6	0.348323
					28.6833	69064.5	0.381099		41.0167	67703.5	0.34623
					28.7	69225.5	0.393073		41.0333	67941.6	0.364635
					28.7167	69690.4	0.427656		41.05	68357.3	0.396761
					28.7333	69632	0.423316		41.0667	68446.7	0.403669
					28.75	69448.5	0.409663		41.0833	68011.4	0.370029
					28.7667	69148.4	0.387334		41.1	67907.5	0.361998
					28.7833	69547.2	0.417003		41.1167	67942.6	0.364712
					28.8	69158	0.388054		41.1333	68132.5	0.379384
					28.8167	69541.1	0.416552		41.15	68189.6	0.383795
					28.8333	69627.6	0.42299		41.1667	67652.8	0.34231
					28.85	69477.1	0.41179		41.1833	67713	0.346967
					28.8667	69564	0.418253		41.2	68049.7	0.372983
					28.8833	69382	0.404717		41.2167	67908.5	0.362071
					28.9	69610.7	0.421726		41.2333	68077.1	0.375101
					28.9167	69448.5	0.409665		41.25	67788.3	0.352781
					28.9333	69942.2	0.446393		41.2667	68091.9	0.376243
					28.95	69609.4	0.421632		41.2833	68108.2	0.377506
					28.9667	69232.3	0.393579		41.3	68005.7	0.369585
					28.9833	69204.3	0.391493		41.3167	68234.8	0.387294
					29	69394.9	0.405672		41.3333	67911.9	0.362334
					29.0167	69704.4	0.4287		41.35	68222.6	0.386352
					29.0333	69519.1	0.414917		41.3667	67960	0.366051
					29.05	69916.2	0.444456		41.3833	68457.7	0.404519
					29.0667	69470.8	0.411324		41.4	68105.3	0.377282
					29.0833	69311.3	0.399454		41.4167	68151.1	0.380821
					29.1	69046.3	0.379738		41.4333	67767.1	0.351147
					29.1167	69215.9	0.392355		41.45	67922.4	0.363148
					29.1333	69558.6	0.417855		41.4667	67869.7	0.359077
					29.15	69404.5	0.40639		41.4833	67982.2	0.367773
					29.1667	69881	0.441836		41.5	67991	0.36845
					29.1833	69487.3	0.412552		41.5167	67849.5	0.35751
					29.2	69973	0.448681		41.5333	68086.7	0.375844
					29.2167	69383.5	0.404828		41.55	67340.7	0.31819
					29.2333	70035.4	0.453327		41.5667	67562.7	0.33535
					29.25	69498.2	0.41336		41.5833	68258.7	0.389136
					29.2667	69531.1	0.415808		41.6	67500.4	0.330533
					29.2833	69987.2	0.449736		41.6167	68346	0.395885
					29.3	69595.5	0.420601		41.6333	68074.7	0.374915
					29.3167	69650.6	0.424698		41.65	67972.4	0.367014
					29.3333	69312	0.399506		41.6667	68151.3	0.380839
					29.35	69667.5	0.425956		41.6833	67844.5	0.357128
					29.3667	69544.3	0.416788		41.7	68246.3	0.388182
					29.3833	69523.5	0.415243		41.7167	67768.5	0.351255
					29.4	69084.4	0.382574		41.7333	67578.1	0.336536
					29.4167	69974.4	0.448786		41.75	67743.3	0.349308
					29.4333	69461.8	0.410648		41.7667	67949.5	0.36524
					29.45	69421.9	0.407686		41.7833	68061.1	0.373866
					29.4667	69606	0.421377		41.8	67955.8	0.365726
					29.4833	69412.8	0.40701		41.8167	67622	0.339928
					29.5	69998	0.450542		41.8333	67970	0.36683
					29.5167	69741.8	0.43148		41.85	68120.7	0.378476
					29.5333	70413.4	0.481442		41.8667	68071.3	0.374653
					29.55	69768.8	0.433493		41.8833	68229.7	0.386895
					29.5667	69453	0.409996		41.9	67801	0.353765
					29.5833	69496.7	0.413247		41.9167	68132.1	0.379355
					29.6	70511.5	0.488746		41.9333	68120.8	0.378483
					29.6167	69723.6	0.430125		41.95	67861.8	0.358467
					29.6333	69597.4	0.420736		41.9667	68523.4	0.409593
					29.65	69750.7	0.432147		41.9833	67844.1	0.357099
					29.6667	69546.5	0.416951		42	68124.1	0.378732
					29.6833	69912.7	0.444197		42.0167	68106.6	0.377384
					29.7	70123.5	0.459876		42.0333	67900.4	0.361449
					29.7167	69981.2	0.449296		42.05	68233.6	0.387201
					29.7333	69569.3	0.418647		42.0667	68126.1	0.378892
					29.75	69560.5	0.417995		42.0833	67977.3	0.367387
					29.7667	70045.4	0.454067		42.1	67670.7	0.343697
					29.7833	69771.3	0.433675		42.1167	68182	0.383208
					29.8	69924.8	0.445094		42.1333	67993.5	0.368642
					29.8167	69733.3	0.430853		42.15	67864.7	0.358692
					29.8333	69942.8	0.446435		42.1667	67609.7	0.338983
					29.85	69876.4	0.441494		42.1833	67979.3	0.367543
					29.8667	69892.5	0.442692		42.2	68057.8	0.373611
					29.8833	69685.1	0.427261		42.2167	68033.5	0.37173
					29.9	69664.9	0.425764		42.2333	67451.1	0.326724
					29.9167	69851.1	0.439617		42.25	67976.7	0.367345
					29.9333	69375.6	0.404242		42.2667	68391.3	0.399387
					29.95	69743.3	0.431592		42.2833	67865.9	0.358781
					29.9667	70110.1	0.458884		42.3	67895.7	0.361083
					29.9833	69918.8	0.444648		42.3167	67720.4	0.34754
					30	69622	0.422569		42.3333	67884.6	0.360226
					30.0167	70007.2	0.45123		42.35	68037.8	0.37207
					30.0333	69821	0.437374		42.3667	67991.6	0.368495
					30.05	69597.9	0.420778		42.3833	67605.5	0.338658
					30.0667	69352.7	0.402535		42.4	67992	0.368524
					30.0833	69608.1	0.421535		42.4167	67813.2	0.354708
					30.1	69634.4	0.423491		42.4333	67635	0.340939
					30.1167	69751.9	0.432231		42.45	68240.4	0.387727
					30.1333	69491.2	0.412837		42.4667	68160.3	0.381534
					30.15	69651	0.42473		42.4833	67479.2	0.328892
					30.1667	70065.5	0.455565		42.5	68320.7	0.393931
					30.1833	69644.8	0.424265		42.5167	67408.9	0.323463
					30.2	69435.8	0.408718		42.5333	68034.5	0.371814
					30.2167	69964.2	0.448024		42.55	68128.7	0.379092
					30.2333	69771.3	0.433674		42.5667	68326.9	0.39441
					30.25	69817.4	0.437109		42.5833	68195.6	0.384263
					30.2667	69900.9	0.443315		42.6	67961	0.366134
					30.2833	69364.2	0.403393		42.6167	68504.4	0.408124
					30.3	69441.2	0.409122		42.6333	67865.5	0.358752
					30.3167	69952.2	0.447138		42.65	67583.8	0.336979
					30.3333	69636.3	0.423631		42.6667	68017.9	0.370526
					30.35	69396.7	0.405806		42.6833	67911.7	0.362321
					30.3667	70046.4	0.454142		42.7	67846.4	0.357276
					30.3833	69556.6	0.417705		42.7167	67968.9	0.366741
					30.4	69912.1	0.444148		42.7333	67660.5	0.342907
					30.4167	69782.6	0.434518		42.75	68280.7	0.390835
					30.4333	69658.8	0.425306		42.7667	67846.3	0.357267
					30.45	69295.7	0.398298		42.7833	67940.6	0.364551
					30.4667	70004.7	0.451044		42.8	68256.1	0.388934
					30.4833	69273.4	0.396632		42.8167	68254.7	0.388826
					30.5	70072.4	0.456079		42.8333	67699.1	0.345891
					30.5167	70477.3	0.4862		42.85	67861.6	0.358451
					30.5333	69929.2	0.445422		42.8667	67908.4	0.362064
					30.55	69945.1	0.446606		42.8833	68153.2	0.380988
					30.5667	69794.6	0.43541		42.9	67885	0.360254
					30.5833	69567.1	0.418489		42.9167	67976.5	0.36733
					30.6	69929.8	0.445465		42.9333	67737.3	0.348842
					30.6167	69509.4	0.414193		42.95	68074.5	0.374903
					30.6333	69831.7	0.438169		42.9667	67415.2	0.323953
					30.65	69651.5	0.424766		42.9833	67741.9	0.349197
					30.6667	69740.2	0.431366		43	68113.9	0.37795
					30.6833	69702.7	0.428575		43.0167	68110.5	0.377684
					30.7	69540.6	0.416517		43.0333	68249.5	0.388428
					30.7167	69780.8	0.434381		43.05	68057.4	0.373579
					30.7333	69459	0.410447		43.0667	68348.7	0.39609
					30.75	69988.6	0.449841		43.0833	67975.4	0.367248
					30.7667	69840.5	0.438828		43.1	68157.4	0.381306
					30.7833	69807.6	0.436378		43.1167	68355.8	0.396644
					30.8	69800.7	0.435863		43.1333	68285.2	0.391182
					30.8167	69502.8	0.413701		43.15	68135.1	0.379588
					30.8333	69320.4	0.400129		43.1667	67796.6	0.353424
					30.85	69769.1	0.433516		43.1833	68093.3	0.376358
					30.8667	69986.4	0.449677		43.2	68433.4	0.402638
					30.8833	69525.3	0.415375		43.2167	68020.3	0.370711
					30.9	70007.9	0.451276		43.2333	67708.2	0.346597
					30.9167	69104.1	0.384043		43.25	67919.6	0.36293
					30.9333	69870	0.441022		43.2667	68040.2	0.372248
					30.95	69727.6	0.430426		43.2833	67734.1	0.348596
					30.9667	69698.3	0.428248		43.3	68291.3	0.391655
					30.9833	70016	0.451883		43.3167	68161.8	0.381651
					31	69552.8	0.417424		43.3333	67686.9	0.344951
					31.0167	70003.6	0.450959		43.35	67941.5	0.364625
					31.0333	69959.9	0.447705		43.3667	67827.1	0.355784
					31.05	69872.6	0.441216		43.3833	67607.8	0.338834
					31.0667	69677	0.426665		43.4	68215.7	0.385813
					31.0833	69504	0.413791		43.4167	67669.6	0.343609
					31.1	70131.8	0.460497		43.4333	68137.8	0.379792
					31.1167	69599.3	0.420884		43.45	68133	0.379426
					31.1333	69912.8	0.444202		43.4667	67511.3	0.331379
					31.15	69773.9	0.433869		43.4833	68015.3	0.370325
					31.1667	70049.4	0.454364		43.5	67950.2	0.365294
					31.1833	69769.6	0.433552		43.5167	67777.4	0.351941
					31.2	69973.3	0.448702		43.5333	67949.8	0.365262
					31.2167	70179.1	0.464015		43.55	67891.8	0.360782
					31.2333	70144	0.461406		43.5667	67775	0.351753
					31.25	69571.5	0.418816		43.5833	68210.3	0.385401
					31.2667	69546.6	0.416959		43.6	67884.4	0.360212
					31.2833	70361.4	0.477579		43.6167	68187.8	0.383655
					31.3	69789.6	0.435036		43.6333	67854.2	0.35788
					31.3167	69830.1	0.438055		43.65	67565.4	0.335558
					31.3333	69768.9	0.4335		43.6667	68206.4	0.385099
					31.35	69525.3	0.415373		43.6833	68059.9	0.373772
					31.3667	69869.9	0.441009		43.7	67796.2	0.353396
					31.3833	69756.6	0.432584		43.7167	67804.7	0.35405
					31.4	70336.3	0.475707		43.7333	67783.8	0.352438
					31.4167	70212	0.466461		43.75	68498	0.407633
					31.4333	69745.2	0.431732		43.7667	68418.3	0.401472
					31.45	69742.5	0.431532		43.7833	68441.6	0.403276
					31.4667	69878.2	0.441634		43.8	67627.2	0.340331
					31.4833	69846	0.439235		43.8167	67752.8	0.350039
					31.5	70036.3	0.453389		43.8333	68249.1	0.388396
					31.5167	69373.1	0.404052		43.85	68208.7	0.385272
					31.5333	69943.1	0.446459		43.8667	67828.4	0.355882
					31.55	69967.7	0.448288		43.8833	68017.2	0.370477
					31.5667	69713.6	0.429381		43.9	67980.9	0.367672
					31.5833	70159.7	0.462575		43.9167	67703.5	0.34623
					31.6	69764.5	0.433171		43.9333	67694.1	0.345503
					31.6167	69718.4	0.429743		43.95	68288.6	0.391448
					31.6333	69752.8	0.432301		43.9667	68288.6	0.391449
					31.65	69891	0.44258		43.9833	67840.2	0.356793
					31.6667	69979.3	0.449152		44	67776	0.351834
					31.6833	70060.8	0.455214		44.0167	68307.8	0.392932
					31.7	69724	0.430161		44.0333	67712.1	0.346894
					31.7167	70344.2	0.4763		44.05	68428.6	0.402266
					31.7333	70247.7	0.469118		44.0667	68174.4	0.382623
					31.75	69698.3	0.428248		44.0833	68047	0.372776
					31.7667	69800.1	0.435821		44.1	68249.7	0.388441
					31.7833	69876.3	0.441491		44.1167	68129.7	0.379169
					31.8	70103.8	0.458415		44.1333	68394.3	0.39962
					31.8167	70325.1	0.47488		44.15	68187	0.3836
					31.8333	70121.1	0.4597		44.1667	68194.1	0.384146
					31.85	70226.1	0.467515		44.1833	67921.9	0.363109
					31.8667	70145.4	0.461507		44.2	67520.1	0.332054
					31.8833	69451	0.409851		44.2167	67976.4	0.367317
					31.9	69767.4	0.43339		44.2333	68127.7	0.379011
					31.9167	69707.8	0.428949		44.25	68239.4	0.38765
					31.9333	69987.6	0.449767		44.2667	67698.6	0.345849
					31.95	69964	0.448015		44.2833	67753.3	0.350076
					31.9667	69965.7	0.44814		44.3	67704	0.346268
					31.9833	69730.3	0.430624		44.3167	68029.2	0.371404
					32	69355.3	0.402728		44.3333	67961.6	0.366181
					32.0167	69809	0.436478		44.35	67571.2	0.336006
					32.0333	69992.7	0.450147		44.3667	68011.7	0.370047
					32.05	70241.1	0.468628		44.3833	68233.6	0.387195
					32.0667	70045.9	0.454102		44.4	67867	0.35887
					32.0833	70270.2	0.470792		44.4167	67687	0.344958
					32.1	70319.9	0.474493		44.4333	68127.1	0.378971
					32.1167	69895.9	0.44295		44.45	68262.9	0.389459
					32.1333	70111.5	0.458988		44.4667	68112.9	0.377867
					32.15	69895.4	0.442913		44.4833	68206.4	0.3851
					32.1667	69865	0.44065		44.5	67989.2	0.368309
					32.1833	70320.1	0.474502		44.5167	67730.3	0.348302
					32.2	70227.8	0.46764		44.5333	67998.4	0.369025
					32.2167	70215.1	0.466693		44.55	67653.9	0.342396
					32.2333	70114.3	0.459192		44.5667	67913.9	0.362494
					32.25	69780.3	0.434343		44.5833	67857.6	0.358141
					32.2667	69919.4	0.444695		44.6	67687.9	0.345027
					32.2833	69873.5	0.44128		44.6167	68031.8	0.371603
					32.3	69867.7	0.440847		44.6333	68303.1	0.392568
					32.3167	70105.1	0.458513		44.65	68355.1	0.396586
					32.3333	70181	0.464155		44.6667	68248.1	0.388322
					32.35	69577.1	0.41923		44.6833	67843.6	0.35706
					32.3667	69688.8	0.427542		44.7	67868.6	0.358989
					32.3833	69838.9	0.438704		44.7167	67447.6	0.326457
					32.4	70245.9	0.468984		44.7333	68053.3	0.373261
					32.4167	70107.4	0.458682		44.75	68682.7	0.421903
					32.4333	70024.7	0.452525		44.7667	67985.6	0.368032
					32.45	70244.5	0.468881		44.7833	67967.2	0.366613
					32.4667	70351.4	0.476832		44.8	67852.7	0.35776
					32.4833	70100.7	0.458185		44.8167	68170.4	0.382315
					32.5	70394.4	0.480035		44.8333	68250.9	0.388532
					32.5167	69952.4	0.447152		44.85	68540.8	0.410936
					32.5333	70189.2	0.464769		44.8667	67967.8	0.366658
					32.55	69685.7	0.42731		44.8833	67775.8	0.351818
					32.5667	70133	0.460584		44.9	68173.7	0.382572
					32.5833	70127.5	0.460179		44.9167	68028.2	0.371325
					32.6	69936.2	0.445946		44.9333	68263.8	0.389535
					32.6167	69909.2	0.443937		44.95	68028.6	0.371354
					32.6333	70151.7	0.461976		44.9667	68069	0.374479
					32.65	70138.1	0.460962		44.9833	68399.8	0.400041
					32.6667	70141.2	0.461199		45	67820.4	0.355267
					32.6833	70111.5	0.458987		45.0167	67926.9	0.363492
					32.7	70197.5	0.465384		45.0333	68325.2	0.39428
					32.7167	70264.6	0.470376		45.05	67986.9	0.368135
					32.7333	69926.3	0.44521		45.0667	67981.6	0.367723
					32.75	70113.7	0.45915		45.0833	67868.3	0.358965
					32.7667	69745.7	0.431774		45.1	67994.3	0.368707
					32.7833	69584	0.419741		45.1167	68522.2	0.409501
					32.8	70005	0.45106		45.1333	67941.4	0.364613
					32.8167	70099.2	0.458068		45.15	67788.8	0.352821
					32.8333	70092	0.457535		45.1667	67619.8	0.339764
					32.85	70240.8	0.468607		45.1833	68251.4	0.388574
					32.8667	70184.8	0.46444		45.2	67826	0.355699
					32.8833	69515.7	0.414659		45.2167	68178.4	0.382931
					32.9	70287.8	0.472099		45.2333	68616.3	0.416773
					32.9167	69832.7	0.438242		45.25	67707.6	0.346545
					32.9333	69569.7	0.418681		45.2667	67998.4	0.36902
					32.95	70001.6	0.450811		45.2833	68509.1	0.408492
					32.9667	70286	0.471964		45.3	68263.5	0.389507
					32.9833	69978.4	0.449087		45.3167	68209.5	0.385339
					33	70322.7	0.474696		45.3333	67825.7	0.355677
					33.0167	69835.3	0.438439		45.35	68618.6	0.416951
					33.0333	69839.4	0.438744		45.3667	68398.8	0.399969
					33.05	70545.3	0.49126		45.3833	68264	0.389549
					33.0667	70361.3	0.47757		45.4	67756.1	0.350298
					33.0833	69922.8	0.444951		45.4167	68160.1	0.381518
					33.1	69842.2	0.438949		45.4333	67596.6	0.337973
					33.1167	70102.8	0.458336		45.45	68121.6	0.37854
					33.1333	69652.3	0.424825		45.4667	67653.7	0.342381
					33.15	70210.7	0.466364		45.4833	68075	0.374944
					33.1667	70372.5	0.478402		45.5	67888.6	0.360535
					33.1833	69674	0.426436		45.5167	68628.5	0.41772
					33.2	70251.5	0.469402		45.5333	67706.2	0.34644
					33.2167	70018.9	0.452096		45.55	68442.2	0.403317
					33.2333	69901.5	0.443361		45.5667	68109.8	0.377631
					33.25	70006.7	0.451189		45.5833	68047.9	0.372848
					33.2667	70247	0.46907		45.6	67663.8	0.343163
					33.2833	70127.7	0.460193		45.6167	68349.7	0.396169
					33.3	69944.7	0.446574		45.6333	67878.8	0.35978
					33.3167	69994.3	0.450266		45.65	67490.9	0.3298
					33.3333	70137	0.46088		45.6667	68260.9	0.389311
					33.35	70505.6	0.488302		45.6833	68267	0.389777
					33.3667	70360.4	0.477502		45.7	68146.9	0.380495
					33.3833	69826.8	0.437803		45.7167	68184.7	0.383422
					33.4	70176.2	0.463801		45.7333	67702	0.346113
					33.4167	70659.6	0.499764		45.75	67852.8	0.357767
					33.4333	70533.5	0.490384		45.7667	68242.5	0.38789
					33.45	70712.1	0.503669		45.7833	68251.2	0.388556
					33.4667	70110.6	0.45892		45.8	68541.3	0.410975
					33.4833	70277.8	0.471356		45.8167	68284.7	0.39115
					33.5	70275	0.471153		45.8333	68029.1	0.371396
					33.5167	70032.8	0.453128		45.85	68346.2	0.395899
					33.5333	70419.5	0.481899		45.8667	68373	0.397975
					33.55	69959.5	0.447675		45.8833	68181.6	0.38318
					33.5667	70142.8	0.461313		45.9	67720	0.347504
					33.5833	70039.9	0.453659		45.9167	68218.6	0.386038
					33.6	70082.3	0.456812		45.9333	68180.5	0.383095
					33.6167	70092.6	0.457583		45.95	68328.6	0.394544
					33.6333	70317.4	0.474303		45.9667	68425	0.401991
					33.65	69892.9	0.44272		45.9833	67921.4	0.363074
					33.6667	70173.4	0.463589		46	67924.1	0.363281
					33.6833	69956.8	0.447475		46.0167	68116	0.378109
					33.7	70144.8	0.461461		46.0333	68000.8	0.369209
					33.7167	70166.5	0.463074		46.05	68291.4	0.391667
					33.7333	70294.6	0.472604		46.0667	68038.9	0.372154
					33.75	69790.3	0.435091		46.0833	68356.8	0.396717
					33.7667	70142	0.461259		46.1	68588.2	0.414605
					33.7833	70534.8	0.490475		46.1167	68228.2	0.386778
					33.8	69980.9	0.449269		46.1333	68107.5	0.377453
					33.8167	70122.4	0.4598		46.15	67926.2	0.363439
					33.8333	69813.8	0.436842		46.1667	67986.7	0.368115
					33.85	70161.1	0.462676		46.1833	68284.6	0.391141
					33.8667	70676.6	0.501028		46.2	68301.9	0.392475
					33.8833	70391.6	0.479826		46.2167	68286.3	0.391268
					33.9	70667.1	0.500319		46.2333	68704.9	0.423625
					33.9167	70431.1	0.482762		46.25	68166.6	0.382018
					33.9333	70104.1	0.458436		46.2667	68624.1	0.41738
					33.95	70342	0.476137		46.2833	68204.1	0.384921
					33.9667	69918.7	0.444645		46.3	68028.5	0.371348
					33.9833	70145.1	0.461486		46.3167	68486.7	0.406762
					34	69961.6	0.447835		46.3333	68672.7	0.421136
					34.0167	70415.5	0.4816		46.35	68554.5	0.411995
					34.0333	69897.8	0.443089		46.3667	68039.7	0.372215
					34.05	70231.3	0.467897		46.3833	68039.6	0.372203
					34.0667	69896.1	0.442961		46.4	68293.6	0.391833
					34.0833	70242	0.468692		46.4167	67864.9	0.358707
					34.1	70287.8	0.472102		46.4333	68209.7	0.385349
					34.1167	70446.8	0.483933		46.45	68821.9	0.432663
					34.1333	69720.9	0.429926		46.4667	68423.8	0.401897
					34.15	70080.1	0.456653		46.4833	68095	0.37649
					34.1667	70634.2	0.497869		46.5	68538.3	0.410747
					34.1833	69612	0.421826		46.5167	68388.3	0.399155
					34.2	70024.2	0.452495		46.5333	67899	0.361341
					34.2167	69791.5	0.435177		46.55	68185.6	0.383489
					34.2333	70564.3	0.492673		46.5667	68240.4	0.387722
					34.25	70231.3	0.467901		46.5833	68473.2	0.405714
					34.2667	70312.8	0.473959		46.6	68321.5	0.393989
					34.2833	70230.1	0.467813		46.6167	68525.3	0.40974
					34.3	70268.7	0.470683		46.6333	67851.1	0.357639
					34.3167	69980	0.449207		46.65	68181.3	0.383155
					34.3333	70039.7	0.453642		46.6667	68396.2	0.399761
					34.35	70518.9	0.489297		46.6833	67893.8	0.36094
					34.3667	70440.5	0.48346		46.7	68698.3	0.423115
					34.3833	69869.5	0.44098		46.7167	68476	0.405932
					34.4	70192.2	0.464987		46.7333	68342	0.395579
					34.4167	70760.1	0.50724		46.75	67952.3	0.365459
					34.4333	70087.1	0.457174		46.7667	68033.9	0.371768
					34.45	70874.6	0.515753		46.7833	67835.8	0.356452
					34.4667	70372.6	0.478408		46.8	67889.9	0.360635
					34.4833	70438.4	0.483307		46.8167	68093.6	0.376381
					34.5	70008.6	0.451332		46.8333	68449	0.403848
					34.5167	70227.1	0.467587		46.85	68122.4	0.378602
					34.5333	70755.7	0.506909		46.8667	68207.5	0.385181
					34.55	70694.4	0.502353		46.8833	68501.4	0.407893
					34.5667	70355.2	0.47712		46.9	67704.1	0.34628
					34.5833	70604.3	0.495646		46.9167	68603.1	0.415757
					34.6	70344	0.476285		46.9333	68520.5	0.409368
					34.6167	69977.2	0.448992		46.95	67989.1	0.368305
					34.6333	69904.5	0.443584		46.9667	68587.2	0.414525
[truncated: 10,701 more rows]

## Sheet: Fig 1f
Values in bold are shown in Figure				Fig 1f	Sgt2•Bos1 chased with 2.5 µM CaM					Sgt2•Bos1 chased with 5 µM CaM					Sgt2•Bos1 chased with 10 µM CaM					Sgt2•Bos1 chased with 15 µM CaM					Sgt2•Bos1 chased with 2.5 µM CaM					Sgt2•Bos1 chased with 5 µM CaM					Sgt2•Bos1 chased with 10 µM CaM					Sgt2•Bos1 chased with 30 µM CaM
					Time (min)	F (cps)	Normalized FI [(F-F0)/F0]	Normalized F [(F-F0)/(Fe-F0)]		Time (min)	F (cps)	Normalized FI [(F-F0)/F0]	Normalized F [(F-F0)/(Fe-F0)]		Time (min)	F (cps)	Normalized FI [(F-F0)/F0]	Normalized F [(F-F0)/(Fe-F0)]		Time (min)	F (cps)	Normalized FI [(F-F0)/F0]	Normalized F [(F-F0)/(Fe-F0)]		Time (min)	F (cps)	Normalized FI [(F-F0)/F0]	Normalized F [(F-F0)/(Fe-F0)]		Time (min)	F (cps)	Normalized FI [(F-F0)/F0]	Normalized F [(F-F0)/(Fe-F0)]		Time (min)	F (cps)	Normalized FI [(F-F0)/F0]	Normalized F [(F-F0)/(Fe-F0)]		Time (min)	F (cps)	Normalized FI [(F-F0)/F0]	Normalized F [(F-F0)/(Fe-F0)]
					0	81878.7	0	0		0	93113.3	0	0		0	88091.8	0	0		0	79755.8	0	0		0	75275.6	0	0		0	82773.6	0	0		0	86456	0	0		0	91060.4	0	0
					0.316667	82326	0.00546314	0.0451986		0.366667	95299.1	0.0234748	0.194216		0.483333	90427.9	0.026519	0.219402		0.3	81433.3	0.0210325	0.17401		0.4	76548.7	0.0169133	0.141177		0.4	84946.6	0.0262533	0.219139		0.383333	87857.2	0.0162061	0.135274		0.35	95223	0.045712	0.381564
					0.333333	82650.4	0.00942499	0.0779764		0.383333	94805.9	0.018178	0.150394		0.5	90394	0.0261338	0.216215		0.316667	81574.7	0.0228063	0.188685		0.416667	76559	0.0170499	0.142317		0.416667	84169.7	0.0168675	0.140795		0.4	88385.5	0.0223172	0.186285		0.366667	94764.1	0.0406731	0.339503
					0.35	82605	0.00887054	0.0733892		0.4	94676.2	0.0167851	0.138869		0.516667	90457.3	0.0268531	0.222166		0.333333	81709.1	0.0244904	0.202618		0.433333	75379.4	0.00137963	0.0115159		0.433333	84509.9	0.0209768	0.175096		0.416667	87492.8	0.0119913	0.100093		0.383333	94215.9	0.0346526	0.28925
					0.366667	83325.6	0.0176717	0.146204		0.416667	93886.1	0.00829993	0.0686684		0.533333	89793.8	0.019321	0.15985		0.35	81231.8	0.0185066	0.153112		0.45	76294.9	0.0135418	0.113035		0.45	84128.9	0.0163744	0.136679		0.433333	88384.4	0.0223046	0.186179		0.4	95138.2	0.0447809	0.373792
					0.383333	82135	0.00312967	0.0258929		0.433333	94890.6	0.0190882	0.157924		0.55	90831	0.031095	0.25726		0.366667	81285	0.0191739	0.158633		0.466667	75710.9	0.00578282	0.0482699		0.466667	84846.6	0.0250449	0.209053		0.45	87981.4	0.0176437	0.147274		0.416667	94644	0.0393537	0.328491
					0.4	82775.2	0.0109491	0.0905856		0.45	93784.8	0.00721146	0.0596631		0.566667	90337	0.0254873	0.210866		0.383333	82160.1	0.0301461	0.24941		0.483333	76191.3	0.012165	0.101543		0.483333	85296.6	0.0304809	0.254428		0.466667	87927.4	0.0170186	0.142056		0.433333	95191.4	0.0453655	0.378671
					0.416667	82351.2	0.00577115	0.0477468		0.466667	94802.2	0.0181381	0.150063		0.583333	90259.9	0.0246122	0.203626		0.4	81959.1	0.027625	0.228552		0.5	75997.1	0.00958448	0.0800028		0.5	84034.3	0.0152308	0.127134		0.483333	88342	0.0218137	0.182082		0.45	94725.2	0.0402457	0.335936
					0.433333	82908.5	0.0125768	0.104053		0.483333	95157.6	0.0219552	0.181643		0.6	89553.5	0.0165932	0.137282		0.416667	81945.4	0.0274538	0.227136		0.516667	76102.5	0.0109857	0.0916988		0.516667	85105.4	0.0281713	0.235149		0.5	88353.8	0.0219505	0.183224		0.466667	95244.5	0.0459478	0.383532
					0.45	82709.2	0.0101427	0.0839144		0.5	94678.2	0.0168065	0.139047		0.616667	90625.8	0.0287659	0.237991		0.433333	81654.5	0.0238063	0.196958		0.533333	76067.3	0.0105181	0.0877961		0.533333	84166.8	0.0168314	0.140494		0.516667	88592.3	0.0247088	0.206248		0.483333	95411.2	0.0477784	0.398813
					0.466667	82631.4	0.00919237	0.0760518		0.516667	94731	0.0173733	0.143736		0.633333	89573.4	0.0168188	0.139149		0.45	81632.9	0.0235359	0.194721		0.55	75956.5	0.0090451	0.0755006		0.55	84257.6	0.0179291	0.149656		0.533333	88490.5	0.0235318	0.196423		0.5	95079.4	0.0441347	0.368398
					0.483333	82236.2	0.00436673	0.0361276		0.533333	94204.6	0.0117204	0.0969673		0.65	90731.9	0.0299701	0.247954		0.466667	82433.8	0.033578	0.277803		0.566667	75874	0.00794913	0.0663523		0.566667	84238.6	0.0176991	0.147736		0.55	87985	0.0176846	0.147616		0.516667	94749.3	0.0405098	0.33814
					0.5	82403.2	0.00640576	0.0529972		0.55	94212.3	0.0118034	0.0976538		0.666667	90119.9	0.0230224	0.190473		0.483333	82295.6	0.0318442	0.263459		0.583333	75590.4	0.00418266	0.0349132		0.583333	84637	0.0225125	0.187914		0.566667	88661.1	0.0255051	0.212894		0.533333	94562	0.0384537	0.320978
					0.516667	83386.9	0.0184199	0.152395		0.566667	93962.7	0.00912227	0.0754719		0.683333	90866.7	0.0314997	0.260609		0.5	82023.7	0.0284355	0.235258		0.6	76385.8	0.0147491	0.123113		0.6	84886.5	0.0255267	0.213075		0.583333	87954.7	0.0173348	0.144696		0.55	95152.4	0.0449371	0.375095
					0.533333	82087.3	0.00254772	0.0210782		0.583333	94795.4	0.0180655	0.149463		0.7	89698.3	0.0182368	0.150879		0.516667	82340.1	0.0324029	0.268081		0.616667	75756.7	0.00639141	0.0533499		0.616667	84863.7	0.025251	0.210773		0.6	88372	0.0221606	0.184978		0.566667	94842.8	0.041537	0.346714
					0.55	82110.7	0.00283302	0.0234386		0.6	94008	0.00960908	0.0794994		0.716667	90312.8	0.0252125	0.208593		0.533333	82525.8	0.0347308	0.287341		0.633333	76130	0.0113507	0.0947457		0.633333	83716.1	0.0113866	0.0950451		0.616667	89364.9	0.0336452	0.28084		0.583333	96265.7	0.0571624	0.477142
					0.566667	82644.5	0.00935314	0.077382		0.616667	94721.9	0.0172756	0.142927		0.733333	90664.8	0.0292077	0.241646		0.55	81719.1	0.0246169	0.203665		0.65	76969.9	0.0225079	0.187876		0.65	84092.9	0.0159397	0.13305		0.633333	87975.1	0.0175701	0.146659		0.6	94894.2	0.0421018	0.351429
					0.583333	82284.8	0.00495982	0.0410345		0.633333	94245.3	0.0121571	0.10058		0.75	89515.1	0.016157	0.133673		0.566667	82266.5	0.0314796	0.260442		0.666667	76334.4	0.0140659	0.11741		0.666667	84185.9	0.0170622	0.14242		0.65	88452.2	0.0230891	0.192728		0.616667	95777.2	0.0517983	0.432367
					0.6	83316.7	0.0175624	0.1453		0.65	95094.4	0.0212761	0.176025		0.766667	90275.5	0.0247891	0.20509		0.583333	82299.2	0.0318899	0.263837		0.683333	75527.7	0.00334947	0.0279584		0.683333	84608.2	0.022165	0.185014		0.666667	88531.2	0.0240023	0.20035		0.633333	95966.7	0.053879	0.449735
					0.616667	82512.5	0.007741	0.0640442		0.666667	94828.4	0.0184196	0.152392		0.783333	89595.3	0.0170671	0.141202		0.6	82448.8	0.0337651	0.279351		0.7	76836.9	0.020742	0.173136		0.7	84360.5	0.0191725	0.160035		0.683333	88635.5	0.0252092	0.210425		0.65	96012.6	0.0543828	0.45394
					0.633333	83416.2	0.0187779	0.155357		0.683333	94307.2	0.0128218	0.10608		0.8	90212.6	0.0240745	0.199177		0.616667	82423.1	0.0334437	0.276692		0.716667	75467.4	0.00254804	0.0212688		0.716667	84641.6	0.0225682	0.18838		0.7	89206.4	0.0318128	0.265545		0.666667	95153.5	0.0449494	0.375199
					0.65	83243	0.0166629	0.137859		0.7	95611.6	0.026831	0.221983		0.816667	90100.6	0.0228029	0.188657		0.633333	82599	0.0356484	0.294933		0.733333	75891.6	0.00818348	0.0683085		0.733333	84911.2	0.025825	0.215564		0.716667	88627	0.025111	0.209605		0.683333	96655.2	0.06144	0.512847
					0.666667	82273.3	0.00481929	0.0398717		0.716667	94648	0.0164825	0.136366		0.833333	90554.7	0.0279585	0.231311		0.65	82989	0.0405383	0.335388		0.75	76291.2	0.013492	0.112619		0.75	84100.1	0.0160258	0.13377		0.733333	88554.9	0.0242765	0.202639		0.7	96372.2	0.0583319	0.486903
					0.683333	82712.3	0.0101809	0.0842302		0.733333	94993.9	0.0201976	0.167102		0.85	89957.5	0.0211795	0.175226		0.666667	81779.1	0.0253687	0.209885		0.766667	76929.9	0.0219772	0.183446		0.766667	84320.3	0.018686	0.155974		0.75	88639.5	0.0252555	0.210811		0.716667	95808.8	0.0521452	0.435263
					0.7	83296.2	0.0173118	0.143227		0.75	94888.6	0.019066	0.15774		0.866667	90571.9	0.0281532	0.232922		0.683333	82637.3	0.0361285	0.298905		0.783333	75954.2	0.00901573	0.0752554		0.783333	84164.6	0.0168058	0.14028		0.766667	87560.5	0.0127747	0.106632		0.733333	96001.4	0.0542602	0.452917
					0.716667	82296.6	0.005104	0.0422273		0.766667	94242	0.0121222	0.100292		0.883333	90509.9	0.02745	0.227104		0.7	83356.5	0.0451461	0.37351		0.8	75512.1	0.0031421	0.0262275		0.8	84912.6	0.0258427	0.215712		0.783333	88844	0.02762	0.230547		0.75	96775.5	0.0627614	0.523877
					0.733333	82784.7	0.0110648	0.0915432		0.783333	94599.6	0.015963	0.132068		0.9	90810	0.0308561	0.255284		0.716667	82863.6	0.0389669	0.322388		0.816667	75973.7	0.00927405	0.0774116		0.816667	84683.5	0.0230749	0.192609		0.8	88901.1	0.0282815	0.236069		0.766667	96422.1	0.0588808	0.491485
					0.75	82642.8	0.00933186	0.077206		0.8	94821.1	0.0183415	0.151746		0.916667	90447.3	0.0267393	0.221224		0.733333	82905.8	0.0394954	0.32676		0.833333	75594.9	0.00424192	0.0354078		0.833333	85443	0.0322503	0.269197		0.816667	88266.4	0.0209396	0.174785		0.783333	96151.6	0.0559099	0.466687
					0.766667	82701	0.0100423	0.0830839		0.816667	94084.6	0.0104316	0.0863043		0.933333	90108.7	0.0228952	0.18942		0.75	83187.9	0.0430326	0.356025		0.85	76362.3	0.0144365	0.120504		0.85	84558.7	0.021567	0.180023		0.833333	89664.8	0.0371142	0.309797		0.8	96031.2	0.0545879	0.455652
					0.783333	81922.6	0.000535695	0.004432		0.833333	94355.1	0.0133362	0.110336		0.95	90951.8	0.0324656	0.2686		0.766667	83726.4	0.0497838	0.41188		0.866667	75897.8	0.00826547	0.0689929		0.866667	85082.7	0.0278973	0.232862		0.85	89533	0.0355895	0.29707		0.816667	96648.8	0.0613704	0.512266
					0.8	82465.3	0.00716393	0.0592698		0.85	94210.3	0.0117821	0.0974776		0.966667	90830.6	0.0310906	0.257224		0.783333	81705.6	0.0244468	0.202257		0.883333	75700.9	0.00564997	0.047161		0.883333	85362.9	0.0312821	0.261115		0.866667	89462.6	0.0347757	0.290277		0.833333	96639	0.0612623	0.511364
					0.816667	83213.1	0.0162977	0.134837		0.866667	95295.9	0.0234401	0.193929		0.983333	90539.3	0.027784	0.229867		0.8	83147.3	0.0425232	0.351811		0.9	76692.2	0.0188193	0.157087		0.9	84241	0.0177285	0.147982		0.883333	89032.5	0.0298007	0.24875		0.85	96321.9	0.0577798	0.482295
					0.833333	81805.2	-0.000897156	-0.00742251		0.883333	95031.5	0.0206008	0.170438		1	90392	0.026111	0.216026		0.816667	82136.1	0.0298449	0.246918		0.916667	75818.3	0.00721039	0.060186		0.916667	83991.2	0.0147111	0.122795		0.9	88727.2	0.0262691	0.219272		0.866667	96789.9	0.0629197	0.525199
					0.85	82077	0.00242197	0.0200379		0.9	94693.7	0.0169728	0.140423		1.01667	91038.7	0.0334522	0.276762		0.833333	82777.8	0.0378901	0.313479		0.933333	75807.5	0.00706571	0.0589783		0.933333	84807.8	0.0245754	0.205134		0.916667	89434.2	0.034447	0.287534		0.883333	96343.6	0.0580186	0.484289
					0.866667	82419.5	0.00660507	0.0546462		0.916667	94354.2	0.0133266	0.110256		1.03333	90725.8	0.0299009	0.247381		0.85	83302.5	0.0444694	0.367912		0.95	75647.1	0.00493541	0.0411965		0.95	85298.8	0.0305077	0.254652		0.933333	89903.5	0.0398751	0.332842		0.9	96423.3	0.0588936	0.491593
					0.883333	82160.6	0.0034432	0.0284869		0.933333	95072.5	0.0210414	0.174083		1.05	90917.9	0.0320809	0.265417		0.866667	83609.9	0.0483242	0.399804		0.966667	75714.8	0.00583533	0.0487082		0.966667	84335.4	0.0188683	0.157496		0.95	88864	0.0278516	0.23248		0.916667	97156.6	0.0669467	0.558812
					0.9	83324	0.0176521	0.146042		0.95	94767.9	0.0177703	0.14702		1.06667	90556.2	0.0279754	0.231451		0.883333	83490.4	0.0468257	0.387407		0.983333	75528.7	0.00336234	0.0280659		0.983333	84369.7	0.019283	0.160958		0.966667	88973.7	0.0291212	0.243078		0.933333	97430.6	0.0699558	0.583929
					0.916667	82165	0.00349701	0.0289321		0.966667	94816	0.018287	0.151295		1.08333	90836.8	0.0311603	0.257801		0.9	83608.7	0.0483087	0.399676		1	75747.5	0.00626988	0.0523355		1	84746.9	0.0238404	0.198998		0.983333	89020.6	0.0296631	0.247602		0.95	97070.2	0.0659977	0.550891
					0.933333	82809.5	0.0113682	0.0940535		0.983333	95031.2	0.0205975	0.17041		1.1	90667.1	0.0292337	0.241861		0.916667	84286.9	0.0568124	0.47003		1.01667	75964.4	0.00915045	0.0763799		1.01667	85264.6	0.0300952	0.251208		1	89458.1	0.0347236	0.289843		0.966667	97160.3	0.0669875	0.559153
					0.95	82639.5	0.0092914	0.0768712		1	94832	0.0184584	0.152713		1.11667	90378.1	0.0259531	0.21472		0.933333	83689.9	0.0493267	0.408098		1.03333	76961.5	0.0223965	0.186946		1.03333	84688.8	0.0231381	0.193137		1.01667	89282.3	0.0326905	0.272871		0.983333	96548.6	0.0602694	0.503076
					0.966667	82330.1	0.00551276	0.0456091		1.01667	94222.2	0.0119096	0.0985327		1.13333	91258.2	0.0359448	0.297384		0.95	84240	0.0562243	0.465165		1.05	75779.9	0.00669997	0.0559255		1.05	84577.7	0.0217962	0.181935		1.03333	88793.1	0.0270318	0.225638		1	97562.1	0.0713991	0.595977
					0.983333	83622.8	0.0213013	0.176233		1.03333	95085.7	0.0211826	0.175251		1.15	90757.7	0.0302627	0.250374		0.966667	83404.9	0.0457539	0.378539		1.06667	75900.1	0.0082967	0.0692536		1.06667	84477.9	0.0205907	0.171873		1.05	88125.1	0.0193054	0.161145		1.01667	96500.1	0.0597364	0.498627
					1	82570.7	0.00845156	0.0699229		1.05	95410.5	0.0246709	0.204111		1.16667	90893.7	0.0318062	0.263145		0.983333	84539.8	0.0599825	0.496257		1.08333	75911.3	0.00844574	0.0704977		1.08333	84690.5	0.0231584	0.193306		1.06667	89529.3	0.0355466	0.296712		1.03333	97264.1	0.0681271	0.568666
					1.01667	82643.3	0.00933845	0.0772604		1.06667	95450.2	0.0250974	0.20764		1.18333	90839.3	0.0311893	0.258041		1	84046.5	0.0537975	0.445087		1.1	75860.2	0.00776646	0.0648276		1.1	84135.9	0.0164587	0.137383		1.08333	89276.9	0.0326282	0.272352		1.05	97437.5	0.0700315	0.584562
					1.03333	83433.1	0.0189838	0.15706		1.08333	95450.6	0.025102	0.207679		1.2	90843.3	0.0312349	0.258418		1.01667	84031.8	0.053614	0.443569		1.11667	75523.6	0.00329529	0.0275062		1.11667	84085.8	0.015854	0.132335		1.1	88848.1	0.0276674	0.230943		1.06667	97724.5	0.0731825	0.610863
					1.05	82337.5	0.00560379	0.0463622		1.1	95075.8	0.0210765	0.174374		1.21667	91152.3	0.0347422	0.287435		1.03333	83546.3	0.0475257	0.393198		1.13333	76170.8	0.0118919	0.0992634		1.13333	84604.5	0.02212	0.184639		1.11667	89853.5	0.039297	0.328017		1.08333	98122.6	0.0775551	0.647362
					1.06667	82307	0.00523043	0.0432733		1.11667	95266.6	0.0231259	0.191329		1.23333	91931.3	0.0435853	0.360597		1.05	83725.2	0.0497698	0.411764		1.15	75486.2	0.00279847	0.0233591		1.15	83873.3	0.013286	0.1109		1.13333	89130.9	0.0309384	0.258247		1.1	97429.7	0.0699455	0.583843
					1.08333	83284.9	0.0171742	0.142088		1.13333	94914.7	0.019347	0.160065		1.25	90421.1	0.0264422	0.218766		1.06667	84535.2	0.059925	0.495782		1.16667	75252.7	-0.00030367	-0.00253477		1.16667	84416.8	0.0198525	0.165712		1.15	89071.3	0.0302495	0.252496		1.11667	97426.8	0.0699133	0.583575
					1.1	83253.8	0.016794	0.138943		1.15	94562.1	0.01556	0.128734		1.26667	91346.7	0.036949	0.305693		1.08333	84446.5	0.0588132	0.486583		1.18333	75579.6	0.00403901	0.0337141		1.18333	83834.1	0.0128126	0.106949		1.16667	89191.5	0.0316398	0.264101		1.13333	97261.4	0.0680968	0.568413
					1.11667	83195.4	0.0160808	0.133042		1.16667	95468.9	0.0252985	0.209304		1.28333	91693.4	0.0408842	0.33825		1.1	84853.6	0.0639179	0.528816		1.2	76510.4	0.0164034	0.136921		1.2	84960	0.0264152	0.220491		1.18333	88778.5	0.0268625	0.224225		1.15	98102.6	0.0773356	0.64553
					1.13333	81928.3	0.000605261	0.00500755		1.18333	95852.7	0.0294201	0.243404		1.3	91830.3	0.0424383	0.351108		1.11667	84996	0.0657036	0.54359		1.21667	76737.2	0.0194176	0.162081		1.21667	85125.6	0.028416	0.237192		1.2	89540.1	0.0356726	0.297763		1.16667	97826	0.0742971	0.620167
					1.15	82043.5	0.00201301	0.0166544		1.2	95011.1	0.0203817	0.168625		1.31667	90912.4	0.0320191	0.264906		1.13333	84671.2	0.0616312	0.509898		1.23333	75845.6	0.00757291	0.063212		1.23333	84733.5	0.0236784	0.197646		1.21667	89057.6	0.0300915	0.251178		1.18333	98457.2	0.0812294	0.678032
					1.16667	82102.4	0.00273159	0.0225995		1.21667	95428	0.0248595	0.205672		1.33333	90742.5	0.0300905	0.24895		1.15	83889.5	0.0518298	0.428807		1.25	76443.9	0.0155209	0.129555		1.25	84927.9	0.0260267	0.217248		1.23333	90306.6	0.0445379	0.371763		1.2	98379.1	0.0803712	0.670869
					1.18333	82772.7	0.0109184	0.0903322		1.23333	95350.7	0.0240288	0.198799		1.35	91419.8	0.0377782	0.312553		1.16667	84530.8	0.0598702	0.495329		1.26667	75994.3	0.00954846	0.0797022		1.26667	84582	0.0218485	0.182372		1.25	89469.3	0.0348531	0.290924		1.21667	98254.2	0.0789997	0.65942
					1.2	82928	0.0128158	0.10603		1.25	95025.2	0.0205335	0.169881		1.36667	90827.5	0.0310548	0.256928		1.18333	85327.6	0.0698607	0.577983		1.28333	75776.5	0.00665492	0.0555495		1.28333	85787.9	0.0364162	0.30397		1.26667	89242	0.0322235	0.268973		1.23333	97919	0.0753185	0.628693
					1.21667	82879.6	0.0122239	0.101133		1.26667	95473.4	0.0253465	0.209701		1.38333	92584.4	0.0509995	0.421938		1.2	85637.8	0.0737496	0.610158		1.3	76437.3	0.0154324	0.128816		1.3	84609.6	0.0221813	0.18515		1.28333	89201.5	0.0317551	0.265064		1.25	98772	0.0846861	0.706885
					1.23333	82694	0.00995741	0.0823814		1.28333	95111.6	0.0214608	0.177553		1.4	91371.5	0.03723	0.308018		1.21667	85266.2	0.0690911	0.571616		1.31667	76648.4	0.0182376	0.152231		1.31667	85142.3	0.0286169	0.238869		1.3	88897.3	0.0282366	0.235695		1.26667	98360.8	0.0801704	0.669192
					1.25	82891.6	0.0123706	0.102346		1.3	95533.2	0.0259892	0.215019		1.41667	92096.2	0.0454568	0.376081		1.23333	85600	0.0732763	0.606242		1.33333	76460.7	0.0157436	0.131414		1.33333	85344.4	0.0310583	0.259247		1.31667	89449.3	0.0346214	0.288989		1.28333	98140.6	0.0777529	0.649013
					1.26667	83318.2	0.0175814	0.145457		1.31667	95663.1	0.0273846	0.226563		1.43333	91641.3	0.0402927	0.333356		1.25	84901.9	0.0645233	0.533825		1.35	76349.2	0.0142623	0.119049		1.35	84634.3	0.02248	0.187643		1.33333	89049.4	0.0299968	0.250387		1.3	98741.3	0.084349	0.704072
					1.28333	82517	0.00779558	0.0644957		1.33333	95289.1	0.0233674	0.193327		1.45	91732.3	0.041326	0.341905		1.26667	85430.2	0.0711466	0.588622		1.36667	76625.8	0.0179375	0.149727		1.36667	84759	0.0239867	0.20022		1.35	89567.4	0.0359874	0.300391		1.31667	98511	0.0818206	0.682966
					1.3	81991.2	0.00137364	0.0113646		1.35	96259.9	0.0337937	0.279588		1.46667	91908.8	0.0433303	0.358487		1.28333	85156.6	0.0677171	0.560249		1.38333	76368.9	0.014524	0.121234		1.38333	85374.4	0.0314207	0.262273		1.36667	89998.3	0.0409713	0.341993		1.33333	97547.6	0.0712398	0.594647
					1.31667	82393.4	0.00628572	0.0520041		1.36667	95297.1	0.0234533	0.194038		1.48333	91851.6	0.0426799	0.353107		1.3	85080.8	0.0667667	0.552386		1.4	77216.4	0.0257828	0.215212		1.4	85896.1	0.0377241	0.314888		1.38333	89671	0.0371863	0.310398		1.35	98556.5	0.0823195	0.687131
					1.33333	82678.1	0.00976333	0.0807757		1.38333	95292.8	0.023407	0.193655		1.5	91555.7	0.0393209	0.325317		1.31667	84621.8	0.0610106	0.504764		1.41667	76813.3	0.0204284	0.170518		1.41667	85324.4	0.0308174	0.257237		1.4	89507.2	0.035292	0.294587		1.36667	98722.7	0.0841448	0.702367
					1.35	82833.9	0.0116655	0.0965133		1.4	95456	0.0251603	0.20816		1.51667	91530	0.0390301	0.322911		1.33333	84283.3	0.0567668	0.469653		1.43333	76138.1	0.0114585	0.0956457		1.43333	85689.4	0.0352265	0.29404		1.41667	89933.9	0.0402272	0.335781		1.38333	98532.6	0.0820573	0.684942
					1.36667	82374.8	0.00605883	0.0501269		1.41667	96509.5	0.0364739	0.301762		1.53333	92055.9	0.0449991	0.372295		1.35	84860.4	0.0640029	0.52952		1.45	76209.5	0.0124064	0.103558		1.45	85204.9	0.0293737	0.245186		1.43333	89577.1	0.0360994	0.301327		1.4	98515.7	0.081872	0.683396
					1.38333	82631.8	0.00919771	0.0760961		1.43333	95973.3	0.0307159	0.254124		1.55	91171.9	0.0349642	0.289272		1.36667	84013.4	0.0533831	0.441658		1.46667	76329.3	0.0139982	0.116844		1.46667	84530.1	0.0212205	0.177131		1.45	89723.4	0.0377916	0.315451		1.41667	98980.6	0.0869768	0.726006
					1.4	82755.6	0.0107093	0.0886018		1.45	96517	0.0365552	0.302434		1.56667	90868.9	0.0315247	0.260816		1.38333	84886.5	0.0643303	0.532229		1.48333	75815.7	0.00717561	0.0598957		1.48333	84969.1	0.0265249	0.221407		1.46667	89592.8	0.0362816	0.302847		1.43333	98507.5	0.0817812	0.682638
					1.41667	82506.1	0.00766266	0.0633961		1.46667	95999.5	0.0309973	0.256452		1.58333	91271.9	0.0360994	0.298664		1.4	85435.6	0.071215	0.589188		1.5	75324.1	0.000645231	0.00538582		1.5	84953.3	0.0263341	0.219814		1.48333	90057.5	0.0416564	0.347711		1.45	98837.7	0.0854073	0.712905
					1.43333	83180.8	0.0159032	0.131573		1.48333	95914.4	0.030083	0.248887		1.6	91402.3	0.0375798	0.310911		1.41667	84852.5	0.0639039	0.528701		1.51667	75909.5	0.00842114	0.0702923		1.51667	84678.6	0.0230147	0.192106		1.5	90000.8	0.0410004	0.342235		1.46667	99033.1	0.0875534	0.730819
					1.45	82577.3	0.00853171	0.070586		1.5	96034.9	0.0313768	0.259592		1.61667	91435.6	0.0379578	0.314039		1.43333	85206	0.0683365	0.565373		1.53333	76932.6	0.0220128	0.183743		1.53333	84679.6	0.0230271	0.19221		1.51667	89810.9	0.0388039	0.323901		1.48333	99067.7	0.0879338	0.733994
					1.46667	83208.8	0.0162446	0.134398		1.51667	96593	0.0373705	0.30918		1.63333	92595.8	0.0511286	0.423006		1.45	84578.5	0.0604679	0.500273		1.55	75964.1	0.0091465	0.076347		1.55	84796.3	0.0244371	0.203979		1.53333	89387.4	0.0339061	0.283019		1.5	99420.5	0.0918075	0.766328
					1.48333	82717.1	0.0102396	0.0847164		1.53333	95385.5	0.0244031	0.201896		1.65	91515	0.0388592	0.321497		1.46667	84664.9	0.0615518	0.509241		1.56667	77057.6	0.0236735	0.197606		1.56667	85336.6	0.0309646	0.258466		1.55	90502.4	0.0468029	0.39067		1.51667	99315.8	0.0906585	0.756738
					1.5	82717.1	0.0102396	0.0847164		1.55	96423.5	0.0355503	0.294121		1.66667	90959.6	0.0325549	0.269339		1.48333	84435	0.0586686	0.485387		1.58333	76259.2	0.0130668	0.10907		1.58333	84713.3	0.0234345	0.195611		1.56667	89913.2	0.0399872	0.333778		1.53333	99251.7	0.0899546	0.750862
					1.51667	82767.5	0.0108545	0.0898034		1.56667	95932.6	0.0302784	0.250504		1.68333	91697.9	0.0409356	0.338675		1.5	84731.5	0.0623872	0.516152		1.6	76669.4	0.0185168	0.154562		1.6	84399.8	0.0196473	0.163999		1.58333	89887.2	0.0396873	0.331275		1.55	99970.9	0.0978524	0.816786
					1.53333	82624.1	0.00910372	0.0753185		1.58333	96290.8	0.0341254	0.282332		1.7	92161.6	0.046199	0.382221		1.51667	84835.5	0.0636901	0.526932		1.61667	76819.4	0.0205091	0.171192		1.61667	84823.5	0.0247653	0.206719		1.6	90720.8	0.0493285	0.411751		1.56667	99868.2	0.0967242	0.807369
					1.55	82653.9	0.00946716	0.0783253		1.6	95733.1	0.0281362	0.232781		1.71667	91477.7	0.038436	0.317996		1.53333	85257	0.0689754	0.570659		1.63333	76802.4	0.0202835	0.169309		1.63333	85503.6	0.0329824	0.275308		1.61667	89670.9	0.0371843	0.310382		1.58333	99901.1	0.0970857	0.810387
					1.56667	82756.4	0.010719	0.0886824		1.61667	96136.7	0.0324708	0.268643		1.73333	91412.3	0.0376936	0.311853		1.55	85033.2	0.066169	0.54744		1.65	76043.2	0.0101979	0.0851235		1.65	85096.9	0.0280683	0.234289		1.63333	90342.6	0.0449537	0.375234		1.6	99240.1	0.0898267	0.749794
					1.58333	83895.6	0.0246322	0.203791		1.63333	96731.7	0.0388604	0.321507		1.75	92227.7	0.0469503	0.388437		1.56667	84818.8	0.0634814	0.525205		1.66667	76077.8	0.010657	0.0889552		1.66667	85156.4	0.028787	0.240289		1.65	89783.3	0.0384852	0.321241		1.61667	98510.5	0.0818149	0.682919
					1.6	82693.5	0.00995159	0.0823332		1.65	96739.9	0.0389488	0.322238		1.76667	91882.3	0.0430288	0.355993		1.58333	84537.8	0.0599578	0.496053		1.68333	76357.2	0.0143688	0.119938		1.68333	85503.8	0.0329845	0.275325		1.66667	89270	0.0325473	0.271677		1.63333	99633.6	0.0941484	0.785868
					1.61667	82860	0.0119847	0.0991539		1.66667	95717.6	0.0279693	0.2314		1.78333	92481.8	0.0498345	0.412299		1.6	85462.2	0.0715478	0.591941		1.7	76499.7	0.0162622	0.135743		1.7	85324.2	0.0308147	0.257214		1.68333	89976.8	0.0407231	0.339921		1.65	98913.5	0.08624	0.719856
					1.63333	83159.4	0.0156407	0.129402		1.68333	95643.1	0.0271698	0.224786		1.8	91984.6	0.0441907	0.365606		1.61667	84993.6	0.0656733	0.54334		1.71667	77009.6	0.023036	0.192284		1.71667	84735.4	0.0237016	0.19784		1.7	89393.6	0.0339773	0.283613		1.66667	99570.1	0.0934513	0.78005
					1.65	82868.9	0.0120929	0.100049		1.7	96880	0.0404531	0.334683		1.81667	92228.5	0.0469593	0.388512		1.63333	85546.9	0.0726098	0.600728		1.73333	76134.9	0.0114152	0.0952845		1.73333	85181	0.029085	0.242776		1.71667	90488.3	0.0466389	0.389301		1.68333	99862.5	0.0966618	0.806848
					1.66667	83074.4	0.0146037	0.120822		1.71667	95957	0.0305402	0.25267		1.83333	92096.3	0.0454579	0.37609		1.65	85523.6	0.0723182	0.598315		1.75	75623.2	0.00461751	0.038543		1.75	84888	0.0255455	0.213231		1.73333	89634.2	0.0367599	0.306839		1.7	99945.8	0.0975761	0.81448
					1.68333	82580.4	0.00857016	0.0709041		1.73333	96641.1	0.037887	0.313454		1.85	92682.4	0.052111	0.431134		1.66667	85250.4	0.0688926	0.569974		1.76667	76043.5	0.0102021	0.0851582		1.76667	85563.1	0.0337007	0.281304		1.75	89811.5	0.0388114	0.323963		1.71667	99525.2	0.0929581	0.775933
					1.7	82680.8	0.00979559	0.0810425		1.75	95774.1	0.028576	0.23642		1.86667	92809.1	0.0535503	0.443042		1.68333	85218.7	0.0684953	0.566687		1.78333	76395.8	0.0148809	0.124213		1.78333	85435.1	0.032154	0.268393		1.76667	89375.2	0.0337647	0.281838		1.73333	98779.5	0.0847683	0.707571
					1.71667	82395.4	0.00631043	0.0522085		1.76667	97372.8	0.0457453	0.378468		1.88333	92455.3	0.0495336	0.40981		1.7	85267.1	0.0691016	0.571703		1.8	76497	0.0162263	0.135443		1.8	85003.4	0.026939	0.224863		1.78333	89618.7	0.0365815	0.305351		1.75	100413	0.102705	0.857287
					1.73333	83017.1	0.0139028	0.115023		1.78333	96446.4	0.0357968	0.296161		1.9	92740.5	0.0527716	0.436599		1.71667	85408.7	0.0708777	0.586397		1.81667	76100.6	0.0109594	0.0914797		1.81667	85255.9	0.02999	0.250331		1.8	90418.4	0.045831	0.382557		1.76667	99967.1	0.0978101	0.816433
					1.75	82855.8	0.0119337	0.0987315		1.8	96597.9	0.0374231	0.309616		1.91667	92518.6	0.0502525	0.415757		1.73333	85164.4	0.0678143	0.561053		1.83333	76933.4	0.0220228	0.183827		1.83333	85148.5	0.0286916	0.239492		1.81667	90509.3	0.0468821	0.391331		1.78333	99972.9	0.0978738	0.816964
					1.76667	83419.6	0.0188193	0.155699		1.81667	97023.7	0.041996	0.347449		1.93333	92156.4	0.046141	0.381741		1.75	85414.2	0.0709467	0.586969		1.85	76302.4	0.0136407	0.113861		1.85	85576.3	0.0338603	0.282636		1.83333	90774	0.0499436	0.416886		1.8	100713	0.106007	0.88485
					1.78333	82611	0.0089441	0.0739978		1.83333	95755.8	0.02838	0.234798		1.95	92925.7	0.0548734	0.453988		1.76667	85816	0.0759842	0.628645		1.86667	76761	0.0197334	0.164717		1.86667	84916.3	0.0258872	0.216083		1.85	89899.1	0.0398247	0.332422		1.81667	100110	0.0993842	0.829572
					1.8	83012.2	0.0138435	0.114532		1.85	95733.7	0.0281424	0.232832		1.96667	92472.5	0.0497285	0.411422		1.78333	85292.1	0.069416	0.574304		1.88333	76448.5	0.0155816	0.130062		1.88333	84781.1	0.0242534	0.202446		1.86667	90426.7	0.0459265	0.383354		1.83333	100114	0.0994262	0.829922
					1.81667	83440.4	0.0190737	0.157804		1.86667	96091	0.03198	0.264582		1.98333	92701.1	0.0523239	0.432895		1.8	85580.2	0.0730274	0.604183		1.9	76308.8	0.0137259	0.114572		1.9	85558.9	0.0336501	0.280881		1.88333	90484.9	0.0465996	0.388973		1.85	99469	0.0923407	0.770779
					1.83333	82748.2	0.0106193	0.0878574		1.88333	96069	0.0317428	0.26262		2	92412	0.0490414	0.405738		1.81667	85502.9	0.0720592	0.596173		1.91667	75264	-0.000153501	-0.00128129		1.91667	85675	0.0350533	0.292594		1.9	90220	0.0435361	0.363401		1.86667	100685	0.105698	0.882272
					1.85	82807.9	0.011348	0.0938862		1.9	96513.2	0.0365138	0.302092		2.01667	92337.8	0.0482001	0.398777		1.83333	84910.9	0.064636	0.534757		1.93333	76691.1	0.018804	0.15696		1.93333	85765.6	0.0361478	0.301731		1.91667	89695.5	0.0374689	0.312758		1.88333	99922.5	0.097321	0.81235
					1.86667	82053.3	0.00213181	0.0176373		1.91667	96478.5	0.0361414	0.299012		2.03333	92841.7	0.05392	0.4461		1.85	85562.2	0.0728021	0.602319		1.95	76254.9	0.01301	0.108596		1.95	85371.4	0.0313852	0.261976		1.93333	90209.2	0.043411	0.362357		1.9	100529	0.103978	0.867915
					1.88333	82374.5	0.00605463	0.0500922		1.93333	96386	0.0351476	0.290789		2.05	93178.1	0.0577385	0.477692		1.86667	86071.3	0.0791855	0.655131		1.96667	75869.5	0.0078906	0.0658638		1.96667	85651.6	0.0347696	0.290226		1.95	90880.2	0.0511726	0.427144		1.91667	100552	0.10423	0.87002
					1.9	83732.5	0.022641	0.187317		1.95	96358	0.0348474	0.288305		2.06667	92699.4	0.052304	0.432731		1.88333	85788.9	0.0756451	0.62584		1.98333	76375.7	0.0146143	0.121988		1.98333	85548.5	0.0335241	0.27983		1.96667	90821.7	0.0504962	0.421498		1.93333	100587	0.104617	0.873253
					1.91667	82292.3	0.00505086	0.0417876		1.96667	96767.8	0.0392481	0.324714		2.08333	91661.2	0.040519	0.335229		1.9	85359	0.0702549	0.581245		2	76358.6	0.014388	0.120098		2	86063.1	0.0397411	0.331724		1.98333	91341	0.056502	0.471629		1.95	100136	0.0996602	0.831876
					1.93333	83133.1	0.0153202	0.12675		1.98333	95943.1	0.0303907	0.251434		2.1	93486.8	0.0612427	0.506683		1.91667	85487.8	0.0718692	0.5946		2.01667	76344.1	0.0141943	0.118482		2.01667	85427.1	0.0320585	0.267596		2	90092.9	0.0420663	0.351133		1.96667	100236	0.100765	0.841094
					1.95	83139.7	0.0154004	0.127413		2	96199	0.03314	0.274179		2.11667	92160.3	0.0461852	0.382108		1.93333	85562.2	0.0728021	0.602319		2.03333	77276.7	0.0265838	0.221898		2.03333	85184.4	0.0291258	0.243116		2.01667	90353.4	0.0450788	0.376278		1.98333	99305.2	0.0905419	0.755765
					1.96667	83601.1	0.0210359	0.174038		2.01667	95880.1	0.0297141	0.245836		2.13333	91911.6	0.0433616	0.358747		1.95	86444	0.0838585	0.693793		2.05	76527.4	0.01663	0.138813		2.05	85960.4	0.0385011	0.321374		2.03333	89855.2	0.0393161	0.328177		2	100354	0.102061	0.851919
					1.98333	82615.9	0.00900335	0.0744881		2.03333	96611.8	0.0375724	0.310851		2.15	93387.1	0.0601109	0.497319		1.96667	86431.4	0.0837009	0.692488		2.06667	76278	0.0133164	0.111153		2.06667	85034	0.0273093	0.227954		2.05	90834.8	0.0506477	0.422762		2.01667	100842	0.107415	0.896609
					2	82788.3	0.0111087	0.0919063		2.05	95981.6	0.0308047	0.254859		2.16667	92410.3	0.0490223	0.40558		1.98333	85855	0.0764734	0.632692		2.08333	75521.3	0.00326385	0.0272437		2.08333	85659.6	0.0348664	0.291034		2.06667	90371.3	0.045286	0.378008		2.03333	99887.8	0.0969397	0.809168
					2.01667	83223.7	0.0164261	0.135899		2.06667	96371.4	0.0349907	0.289491		2.18333	92453.4	0.0495125	0.409635		2	86515	0.0847485	0.701156		2.1	76664.9	0.0184569	0.154062		2.1	85751	0.0359715	0.300259		2.08333	91001.6	0.0525764	0.438862		2.05	98860.2	0.0856552	0.714974
					2.03333	83150.3	0.0155297	0.128483		2.08333	96847.3	0.0401023	0.331782		2.2	94238.5	0.0697755	0.577279		2.01667	85257.3	0.0689794	0.570692		2.11667	76606.4	0.0176794	0.147572		2.11667	86406.3	0.0438878	0.366337		2.1	91054.6	0.0531892	0.443977		2.06667	99365.1	0.0911995	0.761254
					2.05	83067.7	0.0145219	0.120145		2.1	97003.1	0.0417748	0.345618		2.21667	92638.9	0.0516174	0.42705		2.03333	86304.4	0.0821079	0.679309		2.13333	76492.6	0.0161672	0.134949		2.13333	85515.4	0.0331251	0.276499		2.11667	90814.2	0.0504091	0.420771		2.08333	99181.2	0.08918	0.744397
					2.06667	83040.8	0.0141933	0.117426		2.11667	96870.2	0.0403478	0.333812		2.23333	92321.2	0.0480114	0.397216		2.05	85498.1	0.0719979	0.595665		2.15	76710.3	0.0190598	0.159094		2.15	85268.9	0.0301467	0.251638		2.13333	90915.2	0.0515778	0.430526		2.1	99486.7	0.0925351	0.772402
					2.08333	83101.4	0.0149328	0.123544		2.13333	96605	0.0374999	0.310251		2.25	93473.7	0.0610945	0.505457		2.06667	85940.5	0.0775452	0.64156		2.16667	76810.2	0.0203862	0.170166		2.16667	85518.5	0.0331627	0.276813		2.15	90869.1	0.0510444	0.426074		2.11667	99821.8	0.096215	0.803119
					2.1	83387.9	0.0184316	0.152492		2.15	96689.2	0.0384045	0.317734		2.26667	92657.4	0.0518275	0.428788		2.08333	85935.3	0.0774802	0.641022		2.18333	76794.9	0.0201841	0.168479		2.18333	85949.8	0.0383726	0.320301		2.16667	90489.3	0.0466508	0.3894		2.13333	100775	0.106678	0.890456
					2.11667	82568.2	0.00842074	0.0696679		2.16667	97044.8	0.0422235	0.349331		2.28333	92159.1	0.0461706	0.381987		2.1	85522	0.0722978	0.598147		2.2	76641.8	0.0181496	0.151497		2.2	85737	0.0358015	0.298839		2.18333	90430.1	0.0459663	0.383686		2.15	99893.5	0.0970025	0.809691
					2.13333	84136.7	0.0275777	0.22816		2.18333	96966.1	0.0413777	0.342333		2.3	92848.5	0.0539966	0.446734		2.11667	86636.2	0.0862682	0.713729		2.21667	76532.2	0.0166943	0.139349		2.21667	85474.7	0.0326332	0.272393		2.2	90043.5	0.0414949	0.346363		2.16667	99857.1	0.0966027	0.806355
					2.15	83404.3	0.0186318	0.154148		2.2	96781	0.0393901	0.325889		2.31667	93138.7	0.0572917	0.473996		2.13333	86181	0.0805609	0.666511		2.23333	76576.6	0.0172832	0.144265		2.23333	86073.4	0.0398665	0.33277		2.21667	90663.5	0.0486661	0.406222		2.18333	99953.7	0.0976631	0.815206
					2.16667	82826.5	0.0115755	0.0957681		2.21667	97282.5	0.0447757	0.370446		2.33333	92803.2	0.0534831	0.442486		2.15	85700	0.0745293	0.616609		2.25	76805.7	0.020327	0.169672		2.25	85518.4	0.0331611	0.276799		2.23333	90552	0.0473764	0.395457		2.2	99895.7	0.0970264	0.809891
					2.18333	83059.2	0.0144176	0.119282		2.23333	96892.4	0.0405866	0.335788		2.35	93065	0.0564546	0.46707		2.16667	85866	0.0766116	0.633836		2.26667	76517.5	0.0164988	0.137717		2.26667	85544.8	0.0334802	0.279463		2.25	90487.5	0.0466305	0.389231		2.21667	99957.5	0.0977054	0.815559
					2.2	83642.9	0.0215465	0.178262		2.25	97126.2	0.0430973	0.35656		2.36667	92905.7	0.0546461	0.452108		2.18333	86719.9	0.0873175	0.72241		2.28333	76658.4	0.0183702	0.153338		2.28333	86073.4	0.0398653	0.332761		2.26667	90036	0.0414079	0.345637		2.23333	99967.2	0.0978112	0.816442
					2.21667	83532.2	0.0201941	0.167073		2.26667	96584.7	0.0372818	0.308446		2.38333	92677.3	0.0520534	0.430657		2.2	86106.5	0.0796262	0.658777		2.3	76117.7	0.0111868	0.0933777		2.3	85417.1	0.0319372	0.266584		2.28333	91092.1	0.0536238	0.447604		2.25	100686	0.105702	0.882307
					2.23333	83322.4	0.0176323	0.145879		2.28333	96497.6	0.0363464	0.300707		2.4	93609.6	0.0626373	0.518221		2.21667	85948	0.0776395	0.642341		2.31667	76209.1	0.0124013	0.103515		2.31667	85779	0.036309	0.303075		2.3	91586.8	0.0593456	0.495365		2.26667	99623.3	0.0940349	0.784921
					2.25	82653.5	0.00946258	0.0782875		2.3	96834.8	0.0399677	0.330667		2.41667	92618.8	0.0513897	0.425166		2.23333	87231.8	0.0937364	0.775516		2.33333	76431.9	0.0153606	0.128217		2.33333	85511.4	0.0330759	0.276089		2.31667	91128.6	0.0540458	0.451127		2.28333	99451.1	0.0921443	0.76914
					2.26667	83976.2	0.0256165	0.211935		2.31667	96690.6	0.0384188	0.317853		2.43333	92019.9	0.0445909	0.368917		2.25	86627.4	0.0861574	0.712812		2.35	77110.5	0.0243758	0.203468		2.35	85901.1	0.0377845	0.315392		2.33333	90758.7	0.0497675	0.415416		2.3	100135	0.0996572	0.831851
					2.28333	83455.5	0.0192574	0.159323		2.33333	97611.8	0.048312	0.399703		2.45	92702.7	0.0523421	0.433045		2.26667	85722	0.0748056	0.618894		2.36667	76882.6	0.0213484	0.178198		2.36667	86413.2	0.0439706	0.367028		2.35	91499.1	0.0583312	0.486898		2.31667	100300	0.101461	0.846907
					2.3	83136.2	0.0153576	0.127059		2.35	96574.5	0.037172	0.307538		2.46667	93034.3	0.0561061	0.464186		2.28333	86984	0.090629	0.749807		2.38333	76796.1	0.0201996	0.168609		2.38333	86258.8	0.0421056	0.351461		2.36667	91285.2	0.0558573	0.466248		2.33333	100189	0.100253	0.836821
					2.31667	83292	0.0172603	0.142801		2.36667	96957.4	0.0412843	0.34156		2.48333	93158.9	0.0575206	0.475889		2.3	86326.2	0.082381	0.681569		2.4	77210.1	0.0256988	0.214511		2.4	86592.5	0.0461378	0.385118		2.38333	91700.6	0.0606611	0.506345		2.35	99837.5	0.0963876	0.80456
					2.33333	83216.9	0.0163433	0.135214		2.38333	96862.1	0.0402611	0.333095		2.5	93227.7	0.0583019	0.482354		2.31667	86006.9	0.0783774	0.648445		2.41667	76961.8	0.0224008	0.186982		2.41667	86285.9	0.0424333	0.354196		2.4	90701.3	0.0491033	0.409872		2.36667	100644	0.105244	0.878483
					2.35	82536.7	0.00803602	0.066485		2.4	96879.1	0.0404434	0.334603		2.51667	93570.2	0.0621893	0.514515		2.33333	86306.9	0.08214	0.679574		2.43333	76134.8	0.0114141	0.0952749		2.43333	86284	0.0424098	0.354		2.41667	90974.2	0.0522602	0.436222		2.38333	100145	0.0997648	0.832749
					2.36667	83075.9	0.0146213	0.120968		2.41667	96267.6	0.0338758	0.280267		2.53333	93643.7	0.0630235	0.521417		2.35	85646.8	0.0738632	0.611098		2.45	76508.4	0.0163776	0.136706		2.45	85811.9	0.0367063	0.306392		2.43333	91958.2	0.0636415	0.531224		2.4	100288	0.101337	0.845876
					2.38333	82738.8	0.0105045	0.0869078		2.43333	96906.1	0.040734	0.337007		2.55	93005.9	0.0557842	0.461523		2.36667	86659.7	0.0865633	0.716171		2.46667	76691.1	0.0188041	0.15696		2.46667	85781.1	0.0363351	0.303294		2.45	90735.6	0.0494999	0.413182		2.41667	100014	0.0983205	0.820694
					2.4	83307.4	0.0174489	0.144361		2.45	98258.2	0.0552546	0.457142		2.56667	92828.3	0.0537682	0.444845		2.38333	87226.5	0.0936695	0.774963		2.48333	77161.6	0.0250545	0.209133		2.48333	85476.1	0.0326499	0.272533		2.46667	91479.4	0.0581029	0.484992		2.43333	100495	0.103609	0.864834
					2.41667	83291.1	0.0172495	0.142712		2.46667	96875.5	0.0404052	0.334287		2.58333	93016.9	0.0559086	0.462552		2.4	86291.3	0.0819443	0.677955		2.5	76577.9	0.0173001	0.144406		2.5	86245.5	0.0419448	0.350119		2.48333	91910.3	0.0630867	0.526592		2.45	99771.7	0.0956651	0.798528
					2.43333	83002.1	0.0137199	0.11351		2.48333	97017.8	0.0419328	0.346925		2.6	93041.3	0.056186	0.464847		2.41667	86070.5	0.0791755	0.655048		2.51667	76334.4	0.0140659	0.11741		2.51667	86694.1	0.0473652	0.395363		2.5	91005.4	0.052621	0.439234		2.46667	100338	0.101889	0.85048
					2.45	82461.8	0.007121	0.0589146		2.5	96443.9	0.0357696	0.295935		2.61667	92833.6	0.0538278	0.445338		2.43333	86856.1	0.089025	0.736536		2.53333	76524.9	0.0165971	0.138538		2.53333	86727.5	0.0477688	0.398732		2.51667	91743.2	0.061154	0.51046		2.48333	100387	0.102422	0.854928
					2.46667	82778.7	0.0109917	0.0909385		2.51667	96334.2	0.0345916	0.286189		2.63333	94150.1	0.0687725	0.56898		2.45	87017.5	0.0910487	0.75328		2.55	76877.4	0.0212788	0.177617		2.55	85898	0.037747	0.315079		2.53333	90747.8	0.0496406	0.414357		2.5	99938.1	0.0974918	0.813776
					2.48333	83376.9	0.0182974	0.151381		2.53333	96831.7	0.0399343	0.330391		2.65	92972.2	0.0554009	0.458353		2.46667	86817.3	0.0885395	0.73252		2.56667	77374	0.0278763	0.232687		2.56667	86324.9	0.0429048	0.358132		2.55	90830.2	0.0505941	0.422315		2.51667	100031	0.0985116	0.822289
					2.5	83132.8	0.0153168	0.126722		2.55	97463.9	0.0467242	0.386567		2.66667	92987.8	0.055578	0.459818		2.48333	86332.3	0.0824583	0.682208		2.58333	77306.4	0.0269781	0.225189		2.58333	85629.4	0.034502	0.287992		2.56667	90854.5	0.0508749	0.424659		2.53333	100242	0.100829	0.841634
					2.51667	83364.1	0.0181414	0.15009		2.56667	96632.4	0.0377937	0.312681		2.68333	93300.4	0.0591273	0.489182		2.5	86632.7	0.0862246	0.713368		2.6	76278.3	0.0133208	0.111191		2.6	85727	0.0356811	0.297835		2.58333	91433.9	0.0575773	0.480605		2.55	100099	0.0992561	0.828503
					2.53333	83545.5	0.0203568	0.16842		2.58333	96843.2	0.0400575	0.33141		2.7	93530.1	0.0617344	0.510751		2.51667	86996.3	0.0907828	0.75108		2.61667	76572	0.0172225	0.143758		2.61667	86023.1	0.0392588	0.327698		2.6	91768.7	0.0614497	0.512929		2.56667	100149	0.099809	0.833118
					2.55	83318.3	0.0175817	0.14546		2.6	96794.9	0.0395388	0.327119		2.71667	93063.1	0.056433	0.466891		2.53333	86997	0.0907925	0.75116		2.63333	77156.5	0.0249868	0.208568		2.63333	86165.8	0.0409821	0.342083		2.61667	91076.8	0.053446	0.446121		2.58333	100192	0.100277	0.837024
					2.56667	83237.5	0.0165951	0.137297		2.61667	96606.8	0.0375196	0.310413		2.73333	93651.1	0.0631077	0.522113		2.55	86623.7	0.0861119	0.712435		2.65	76684.5	0.0187167	0.156231		2.65	86229.5	0.0417514	0.348504		2.63333	91645.1	0.0600194	0.500989		2.6	100531	0.103998	0.868086
					2.58333	83259.6	0.0168652	0.139532		2.63333	97181.7	0.0436935	0.361492		2.75	93025.9	0.0560104	0.463395		2.56667	87535.2	0.0975403	0.806987		2.66667	76795.9	0.020197	0.168587		2.66667	86516.5	0.0452189	0.377448		2.65	91793	0.0617304	0.515271		2.61667	101441	0.113991	0.951499
					2.6	84633.4	0.033644	0.278349		2.65	97179.7	0.0436719	0.361314		2.76667	93218.9	0.0582022	0.481528		2.58333	87135.1	0.092523	0.765477		2.68333	76741.5	0.0194744	0.162555		2.68333	85521.1	0.0331938	0.277073		2.66667	91614.1	0.0596615	0.498002		2.63333	100170	0.100043	0.83507
					2.61667	83215.3	0.0163246	0.135059		2.66667	97410	0.046145	0.381775		2.78333	93564.5	0.0621249	0.513983		2.6	86134.9	0.0799832	0.661731		2.7	77574.3	0.0305369	0.254895		2.7	86484.4	0.0448318	0.374217		2.68333	91815.8	0.0619946	0.517476		2.65	100004	0.0982143	0.819807
					2.63333	83780.5	0.023227	0.192166		2.68333	96897.4	0.0406397	0.336228		2.8	93109.2	0.0569568	0.471225		2.61667	87022.6	0.0911134	0.753815		2.71667	77771.8	0.0331606	0.276795		2.71667	85975	0.0386775	0.322846		2.7	91658.6	0.0601758	0.502295		2.66667	100514	0.103819	0.866586
					2.65	84509.4	0.0321295	0.265819		2.7	96230.7	0.0334803	0.276995		2.81667	93638.4	0.0629634	0.520919		2.63333	86214.7	0.080983	0.670003		2.73333	76508.3	0.016376	0.136692		2.73333	86582.4	0.0460151	0.384094		2.71667	90902.8	0.0514333	0.42932		2.68333	100930	0.108389	0.904739
					2.66667	83136.4	0.0153599	0.127078		2.71667	96881.6	0.0404698	0.334822		2.83333	93474.5	0.0611031	0.505528		2.65	86654.6	0.086499	0.715638		2.75	76632.4	0.0180245	0.150453		2.75	85870.6	0.0374158	0.312314		2.73333	92275.1	0.0673064	0.561815		2.7	99234.4	0.0897647	0.749277
					2.68333	83789	0.0233312	0.193028		2.73333	97277	0.0447163	0.369955		2.85	93384.5	0.060082	0.497081		2.66667	87923.8	0.102412	0.847293		2.76667	76910.6	0.0217199	0.181299		2.76667	86105.7	0.0402559	0.336021		2.75	91863.6	0.0625474	0.522091		2.71667	100108	0.0993614	0.829382
					2.7	83624.6	0.0213229	0.176412		2.75	96987	0.0416025	0.344193		2.86667	93787.3	0.0646537	0.534904		2.68333	87769.3	0.100475	0.831269		2.78333	76550.6	0.0169378	0.141382		2.78333	85894.7	0.0377065	0.314741		2.76667	91357	0.056687	0.473174		2.73333	99622.9	0.094031	0.784888
					2.71667	83489.1	0.0196684	0.162724		2.76667	96539.8	0.0367992	0.304453		2.88333	93380.2	0.0600324	0.49667		2.7	86268.6	0.0816589	0.675595		2.8	76625.6	0.0179349	0.149705		2.8	86244.7	0.0419352	0.350038		2.78333	91421.2	0.05743	0.479375		2.75	100375	0.102294	0.853859
					2.73333	83278.2	0.0170924	0.141412		2.78333	95998	0.0309808	0.256316		2.9	93821	0.0650371	0.538076		2.71667	86863.9	0.0891226	0.737344		2.81667	76537.4	0.0167627	0.13992		2.81667	85756.3	0.0360351	0.300789		2.8	91624.6	0.0597822	0.499009		2.76667	100112	0.0994038	0.829735
					2.75	82725.2	0.0103389	0.0855374		2.8	97335.2	0.0453416	0.375128		2.91667	93392.1	0.0601683	0.497794		2.73333	86995.7	0.0907759	0.751023		2.83333	77356	0.027637	0.230689		2.83333	85285.1	0.0303427	0.253274		2.81667	92316.3	0.0677834	0.565797		2.78333	100019	0.0983842	0.821225
					2.76667	83537.5	0.0202593	0.167613		2.81667	97748.9	0.0497852	0.411891		2.93333	94172.6	0.069028	0.571094		2.75	87234.6	0.0937714	0.775805		2.85	76755.4	0.0196593	0.164099		2.85	86831.3	0.0490217	0.40919		2.83333	91914.3	0.0631337	0.526985		2.8	100890	0.107945	0.90103
					2.78333	83809.1	0.0235767	0.195059		2.83333	97380.3	0.0458258	0.379134		2.95	93551.1	0.0619724	0.51272		2.76667	86636.5	0.0862723	0.713763		2.86667	76902.4	0.0216112	0.180392		2.86667	86130.8	0.0405594	0.338554		2.85	92079.9	0.0650485	0.542968		2.81667	100615	0.104926	0.875834
					2.8	82990.1	0.0135731	0.112295		2.85	97112.3	0.0429477	0.355323		2.96667	94922.9	0.0775446	0.641556		2.78333	86577.5	0.085532	0.707638		2.88333	77004.1	0.0229629	0.191674		2.88333	86739.5	0.0479126	0.399933		2.86667	91893.2	0.0628892	0.524944		2.83333	100375	0.102292	0.853845
					2.81667	83890.9	0.0245756	0.203323		2.86667	97810.2	0.0504433	0.417336		2.98333	93989.1	0.0669454	0.553864		2.8	87230.2	0.0937154	0.775343		2.9	77194.5	0.0254926	0.21279		2.9	86507.8	0.0451145	0.376576		2.88333	91419	0.0574039	0.479157		2.85	99992.3	0.0980869	0.818743
					2.83333	83280.5	0.0171203	0.141642		2.88333	97596.8	0.0481513	0.398374		3	94110.7	0.0683255	0.565282		2.81667	87556	0.0978016	0.809149		2.91667	76735.3	0.0193919	0.161866		2.91667	86214.4	0.0415691	0.346982		2.9	92625.5	0.0713594	0.595646		2.86667	100845	0.107452	0.896918
					2.85	82955.1	0.0131461	0.108763		2.9	97551.3	0.0476623	0.394328		3.01667	94439.9	0.0720627	0.596201		2.83333	86908.2	0.089679	0.741948		2.93333	76889.6	0.0214412	0.178972		2.93333	86898.4	0.0498332	0.415963		2.91667	91753.1	0.0612688	0.511418		2.88333	100867	0.107688	0.898883
					2.86667	84100.9	0.0271401	0.22454		2.91667	98289	0.0555855	0.459879		3.03333	94288.6	0.0703452	0.581992		2.85	87921.3	0.102381	0.847035		2.95	76604.2	0.0176505	0.147331		2.95	86834.4	0.0490598	0.409508		2.93333	91941	0.0634426	0.529564		2.9	100509	0.103758	0.86608
					2.88333	83721.6	0.0225076	0.186214		2.93333	97675.1	0.0489921	0.405329		3.05	94185.3	0.0691724	0.572289		2.86667	86939.1	0.0900663	0.745152		2.96667	76530.6	0.016672	0.139163		2.96667	86614.7	0.046405	0.387348		2.95	92304.1	0.0676422	0.564618		2.91667	100513	0.103801	0.866437
					2.9	83901.7	0.0247067	0.204408		2.95	97849.8	0.0508679	0.420849		3.06667	93808.7	0.0648973	0.53692		2.88333	87416.2	0.0960487	0.794647		2.98333	77647.2	0.0315064	0.262988		2.98333	85908.9	0.0378788	0.316179		2.96667	92063.4	0.0648579	0.541377		2.93333	100079	0.0990431	0.826725
					2.91667	84528.9	0.0323669	0.267783		2.96667	98152.2	0.0541162	0.447723		3.08333	93790	0.0646843	0.535157		2.9	86667.1	0.0866551	0.71693		3	77054.5	0.0236318	0.197258		3	85894.1	0.0376996	0.314683		2.98333	92451.7	0.0693488	0.578863		2.95	100112	0.0994039	0.829736
					2.93333	83293.9	0.0172841	0.142998		2.98333	97065.8	0.0424484	0.351191		3.1	93908.1	0.0660259	0.546256		2.91667	87477.1	0.0968121	0.800962		3.01667	77340	0.0274246	0.228917		3.01667	86326.1	0.0429186	0.358247		3	92639.9	0.0715255	0.597032		2.96667	100857	0.107579	0.897979
					2.95	83347.4	0.0179379	0.148407		3	97533.8	0.0474742	0.392772		3.11667	93762	0.0643664	0.532527		2.93333	87048.6	0.0914394	0.756512		3.03333	76987.8	0.0227458	0.189862		3.03333	86908.2	0.0499515	0.416951		3.01667	92639.1	0.0715163	0.596955		2.98333	100937	0.108458	0.905308
					2.96667	83694	0.0221705	0.183425		3.01667	97427.6	0.0463342	0.38334		3.13333	94048.9	0.0676241	0.559479		2.95	87400.1	0.0958457	0.792967		3.05	77158.9	0.0250188	0.208835		3.05	86370.7	0.0434573	0.362744		3.03333	93201.1	0.0780172	0.651219		3	100933	0.108419	0.904984
					2.98333	84201.1	0.0283639	0.234665		3.03333	97275.8	0.0447036	0.369849		3.15	93684.4	0.0634854	0.525239		2.96667	86579.1	0.085552	0.707803		3.06667	77101.4	0.0242545	0.202455		3.06667	86605.9	0.0462989	0.386463		3.05	92365.1	0.068347	0.570501		3.01667	100780	0.106736	0.890939
					3	83930.2	0.0250555	0.207293		3.05	96878.2	0.0404343	0.334528		3.16667	93708.3	0.0637578	0.527492		2.98333	86730.8	0.087454	0.723539		3.08333	76311	0.0137551	0.114815		3.08333	85813.6	0.0367273	0.306567		3.06667	92572	0.0707408	0.590482		3.03333	100818	0.107157	0.89445
					3.01667	83639.9	0.0215093	0.177954		3.06667	97923.4	0.0516593	0.427397		3.18333	94090.6	0.0680972	0.563393		3	87365.4	0.0954114	0.789374		3.1	77276	0.0265744	0.22182		3.1	86846.2	0.0492021	0.410696		3.08333	93025.8	0.0759894	0.634293		3.05	100594	0.104692	0.873878
					3.03333	83279.1	0.0171037	0.141505		3.08333	97185.3	0.0437319	0.36181		3.2	94592.6	0.0737959	0.610541		3.01667	86996.6	0.0907867	0.751112		3.11667	76995.6	0.0228497	0.190729		3.11667	85914	0.0379398	0.316688		3.1	91956.2	0.0636183	0.53103		3.06667	101161	0.110923	0.925892
					3.05	83869.2	0.0243098	0.201124		3.1	97817.8	0.0505248	0.41801		3.21667	93923.5	0.0662001	0.547698		3.03333	87017.2	0.0910459	0.753256		3.13333	77491.9	0.029443	0.245764		3.13333	86779.9	0.0484014	0.404013		3.11667	92735.4	0.0726307	0.606258		3.08333	100418	0.102763	0.857773
					3.06667	83725.1	0.0225507	0.186571		3.11667	97522.5	0.0473531	0.39177		3.23333	94394.8	0.0715505	0.591963		3.05	86832.2	0.0887254	0.734058		3.15	76603.6	0.0176423	0.147262		3.15	86256.2	0.0420749	0.351204		3.13333	92300.2	0.0675974	0.564244		3.1	101222	0.111588	0.931441
					3.08333	84108.9	0.0272374	0.225346		3.13333	98379.1	0.0565524	0.467879		3.25	93951	0.0665121	0.550279		3.06667	87141.1	0.0925994	0.766109		3.16667	76300	0.013609	0.113596		3.16667	86471	0.0446688	0.372856		3.15	93441.1	0.0807932	0.674391		3.11667	100035	0.0985543	0.822645
					3.1	83750.7	0.0228632	0.189156		3.15	98029.2	0.0527949	0.436792		3.26667	94317.1	0.0706688	0.584669		3.08333	87084	0.0918833	0.760185		3.18333	77251.2	0.0262459	0.219077		3.18333	87139.7	0.0527485	0.440298		3.16667	92315	0.067768	0.565668		3.13333	100962	0.108733	0.907611
					3.11667	83778.3	0.0231997	0.19194		3.16667	97387.1	0.0458991	0.379741		3.28333	93974	0.0667737	0.552444		3.1	87341.8	0.0951146	0.786919		3.2	76780.9	0.0199976	0.166922		3.2	86724.1	0.0477272	0.398384		3.18333	92262.4	0.0671594	0.560588		3.15	101468	0.114293	0.954018
					3.13333	83074.9	0.0146095	0.12087		3.18333	97198.2	0.0438703	0.362956		3.3	93431.8	0.0606185	0.501519		3.11667	86996	0.0907794	0.751052		3.21667	78138.5	0.0380324	0.317461		3.21667	87008.3	0.0511605	0.427043		3.2	92882.8	0.074335	0.620483		3.16667	100718	0.106051	0.885223
					3.15	83811	0.0236	0.195252		3.2	97453.2	0.0466087	0.385611		3.31667	94385	0.0714393	0.591043		3.13333	86789	0.0881836	0.729576		3.23333	76855.6	0.0209905	0.17521		3.23333	86861.5	0.0493872	0.412241		3.21667	92266.1	0.0672027	0.560949		3.18333	100519	0.103866	0.866982
					3.16667	84114.9	0.0273113	0.225957		3.21667	97919.3	0.0516149	0.42703		3.33333	93374.9	0.0599726	0.496176		3.15	87366	0.095419	0.789437		3.25	77710.5	0.0323463	0.269998		3.25	87045.5	0.0516096	0.430791		3.23333	93448.5	0.0808788	0.675105		3.2	101162	0.110934	0.925981
					3.18333	84174.1	0.0280336	0.231932		3.23333	97468.2	0.0467705	0.38695		3.35	93029.2	0.0560482	0.463707		3.16667	87406.2	0.095923	0.793606		3.26667	77375.1	0.0278909	0.232808		3.26667	86236.5	0.0418358	0.349209		3.25	92403.5	0.0687919	0.574215		3.21667	100476	0.103398	0.863077
					3.2	83554.3	0.0204649	0.169313		3.25	97782.9	0.0501504	0.414913		3.36667	94394.7	0.071549	0.591952		3.18333	87356.1	0.0952946	0.788407		3.28333	77033.3	0.0233502	0.194907		3.28333	86277.5	0.0423313	0.353345		3.26667	93302.2	0.0791866	0.660981		3.23333	100122	0.0995107	0.830628
					3.21667	83429.3	0.0189373	0.156676		3.26667	98223.1	0.054878	0.454026		3.38333	94766.7	0.0757723	0.626893		3.2	87354.4	0.0952737	0.788235		3.3	77071.9	0.0238635	0.199191		3.3	86863.6	0.049413	0.412456		3.28333	92522.1	0.0701633	0.585661		3.25	100681	0.105653	0.881901
					3.23333	83403	0.018616	0.154017		3.28333	97944.8	0.0518884	0.429292		3.4	93117.7	0.0570529	0.47202		3.21667	87478.3	0.0968268	0.801084		3.31667	77728.9	0.0325916	0.272046		3.31667	85848.9	0.0371541	0.31013		3.3	93882.2	0.0858958	0.716983		3.26667	101051	0.109713	0.915788
					3.25	83706.2	0.0223195	0.184658		3.3	97560.5	0.047761	0.395145		3.41667	94235.4	0.0697414	0.576996		3.23333	87892.2	0.102017	0.844021		3.33333	77493.2	0.0294603	0.245909		3.33333	86151.5	0.0408094	0.340641		3.31667	92859.4	0.0740644	0.618225		3.28333	101657	0.116366	0.971321
					3.26667	83672.5	0.0219077	0.181251		3.31667	98624.4	0.059187	0.489676		3.43333	94104.5	0.0682545	0.564695		3.25	88113.1	0.104787	0.866938		3.35	76865.1	0.021116	0.176258		3.35	87158.3	0.0529733	0.442175		3.33333	93421.1	0.0805622	0.672463		3.3	100544	0.104145	0.869315
					3.28333	83963	0.0254564	0.21061		3.33333	97601.9	0.0482063	0.398829		3.45	94284.5	0.0702982	0.581603		3.26667	87740.3	0.100112	0.828266		3.36667	76948.6	0.0222247	0.185512		3.36667	86485.5	0.0448445	0.374322		3.35	92752.6	0.0728291	0.607913		3.31667	100740	0.106297	0.887274
					3.3	83271.7	0.0170129	0.140754		3.35	98176.2	0.0543737	0.449854		3.46667	94075	0.0679204	0.56193		3.28333	88686.1	0.11197	0.926372		3.38333	77676.4	0.0318934	0.266218		3.38333	86499.4	0.045012	0.375721		3.36667	93017.1	0.0758888	0.633453		3.33333	101636	0.116142	0.969448
					3.31667	83452.8	0.0192251	0.159057		3.36667	97863.4	0.0510143	0.42206		3.48333	94016.1	0.0672519	0.5564		3.3	87176.1	0.093038	0.769738		3.4	77435	0.0286873	0.239456		3.4	87113	0.0524257	0.437604		3.38333	92208.6	0.0665371	0.555393		3.35	100732	0.106206	0.88651
					3.33333	83900.7	0.0246945	0.204307		3.38333	98170.9	0.054317	0.449384		3.5	93523.5	0.0616595	0.510132		3.31667	87793.1	0.100774	0.833737		3.41667	77177	0.0252593	0.210842		3.41667	87047.7	0.0516364	0.431016		3.4	92442.3	0.0692405	0.577959		3.36667	101139	0.110675	0.923819
					3.35	83685.4	0.0220649	0.182551		3.4	97992	0.0523952	0.433485		3.51667	94925.9	0.0775791	0.64184		3.33333	88469.5	0.109255	0.903909		3.43333	76981.5	0.0226619	0.189162		3.43333	86164.5	0.0409663	0.341951		3.41667	93490.8	0.0813682	0.67919		3.38333	101321	0.112675	0.940514
					3.36667	83307.4	0.0174486	0.144359		3.41667	98072.3	0.0532575	0.440619		3.53333	94158.4	0.0688669	0.569762		3.35	87161.9	0.0928595	0.768261		3.45	77616.8	0.0311016	0.259609		3.45	87807.9	0.0608201	0.507673		3.43333	93884.9	0.0859261	0.717235		3.4	101239	0.111778	0.933023
					3.38333	83004.9	0.0137548	0.113799		3.43333	98820.9	0.0612972	0.507134		3.55	94390.4	0.0715003	0.591549		3.36667	87972.1	0.103018	0.852304		3.46667	77781	0.0332833	0.27782		3.46667	86605.2	0.0462912	0.386398		3.45	92570.8	0.0707267	0.590364		3.41667	100519	0.103874	0.867047
					3.4	83593	0.0209366	0.173216		3.45	98127.5	0.053851	0.445529		3.56667	94376.2	0.0713392	0.590216		3.38333	87227.9	0.093687	0.775108		3.48333	76995.4	0.022847	0.190707		3.48333	87469.8	0.0567356	0.473579		3.46667	92701.9	0.0722435	0.603026		3.43333	100126	0.0995545	0.830994
					3.41667	83888.2	0.0245425	0.203049		3.46667	98502.6	0.057879	0.478854		3.58333	94146.2	0.0687279	0.568611		3.4	87764.7	0.100417	0.830789		3.5	77271	0.0265078	0.221264		3.5	86952.6	0.0504883	0.421432		3.48333	92352.6	0.0682025	0.569295		3.45	100198	0.100342	0.837568
					3.43333	83915.2	0.0248717	0.205773		3.48333	97530.4	0.0474383	0.392475		3.6	94425.2	0.0718949	0.594813		3.41667	87667.8	0.0992024	0.820738		3.51667	77132.5	0.0246677	0.205904		3.51667	87630.7	0.0586795	0.489805		3.5	92609.2	0.0711706	0.594069		3.46667	101282	0.112254	0.937002
					3.45	83698	0.0222197	0.183832		3.5	98021.4	0.0527114	0.436101		3.61667	94684.8	0.0748418	0.619194		3.43333	87457.1	0.0965607	0.798882		3.53333	77560.5	0.0303541	0.253369		3.53333	86229.3	0.0417497	0.34849		3.51667	92144.8	0.0657992	0.549234		3.48333	101256	0.111961	0.93455
					3.46667	83335.6	0.017793	0.147208		3.51667	97642.4	0.0486412	0.402426		3.63333	94283.1	0.070282	0.581469		3.45	86669.2	0.0866825	0.717156		3.55	77215.9	0.0257756	0.215152		3.55	86540	0.0455028	0.379818		3.53333	92784.6	0.0731998	0.611007		3.5	101622	0.115981	0.968109
					3.48333	84740	0.034945	0.289113		3.53333	97931.7	0.0517481	0.428131		3.65	93743	0.0641512	0.530747		3.46667	87703.3	0.0996473	0.824419		3.56667	77671.5	0.0318287	0.265678		3.56667	86887.1	0.0496958	0.414817		3.55	92387	0.0686007	0.572618		3.51667	101498	0.114621	0.956755
					3.5	84213	0.0285086	0.235862		3.55	98252	0.0551879	0.45659		3.66667	94451.7	0.0721966	0.597309		3.48333	87661.5	0.0991242	0.820092		3.58333	77749.8	0.0328689	0.274361		3.58333	86766.7	0.0482417	0.40268		3.56667	92649.6	0.0716382	0.597973		3.53333	101092	0.110164	0.919549
					3.51667	83461.1	0.0193263	0.159893		3.56667	97881.6	0.0512104	0.423682		3.68333	93706.1	0.0637323	0.527281		3.5	87483.8	0.0968963	0.801659		3.6	77330.4	0.0272972	0.227853		3.6	87441	0.0563878	0.470676		3.58333	93415.4	0.0804962	0.671912		3.55	101211	0.111466	0.930419
					3.53333	83469.8	0.0194324	0.160771		3.58333	97529.2	0.0474248	0.392363		3.7	94356.7	0.0711182	0.588387		3.51667	87358.9	0.0953296	0.788698		3.61667	77813.9	0.0337206	0.28147		3.61667	86937.9	0.0503103	0.419946		3.6	93478.8	0.0812293	0.678031		3.56667	101432	0.113894	0.950685
					3.55	83878.9	0.0244288	0.202108		3.6	98920.8	0.0623707	0.516016		3.71667	94372.3	0.0712944	0.589845		3.53333	87739.4	0.1001	0.828164		3.63333	76871	0.0211949	0.176917		3.63333	86647	0.0467963	0.390614		3.61667	93386.4	0.0801603	0.669108		3.58333	101504	0.114687	0.957303
					3.56667	83307	0.0174446	0.144325		3.61667	97499	0.0471014	0.389687		3.73333	94163	0.0689188	0.570191		3.55	87500.2	0.0971019	0.80336		3.65	77709.1	0.0323287	0.269852		3.65	87349.4	0.055282	0.461446		3.63333	93804.8	0.0850001	0.709506		3.6	101066	0.109874	0.917135
					3.58333	83662.4	0.0217845	0.180232		3.63333	98514.6	0.0580085	0.479926		3.75	94602	0.0739025	0.611423		3.56667	87981.6	0.103137	0.85329		3.66667	76716.5	0.0191426	0.159786		3.66667	87677.4	0.0592443	0.494519		3.65	93517	0.0816715	0.681722		3.61667	101491	0.11455	0.956166
					3.6	83680.3	0.0220037	0.182045		3.65	97862.1	0.051001	0.42195		3.76667	93942.5	0.0664158	0.549483		3.58333	87856.9	0.101574	0.840355		3.68333	77015.9	0.0231191	0.192978		3.68333	87704.6	0.0595722	0.497256		3.66667	92595.8	0.0710154	0.592774		3.63333	100924	0.108316	0.904124
					3.61667	83943.3	0.0252149	0.208612		3.66667	98147.7	0.0540679	0.447324		3.78333	93979.7	0.0668384	0.552979		3.6	87489.2	0.0969629	0.80221		3.7	77666.9	0.0317678	0.265169		3.7	87406.8	0.0559748	0.467229		3.68333	93544.5	0.0819894	0.684375		3.65	100997	0.109119	0.910832
					3.63333	83147.3	0.0154941	0.128188		3.68333	98955.4	0.0627422	0.519089		3.8	93955.4	0.0665627	0.550698		3.61667	87884.6	0.101921	0.843233		3.71667	77477	0.0292447	0.244109		3.71667	86811.6	0.0487846	0.407211		3.7	93402.6	0.0803475	0.670671		3.66667	101562	0.115326	0.962644
					3.65	83296.4	0.017315	0.143253		3.7	97902.9	0.0514384	0.425569		3.81667	94241.7	0.0698122	0.577582		3.63333	87595.1	0.0982918	0.813205		3.73333	77426.9	0.0285796	0.238557		3.73333	86080.2	0.0399479	0.33345		3.71667	92974.2	0.0753931	0.629315		3.68333	100258	0.101	0.843061
					3.66667	84443.5	0.0313238	0.259153		3.71667	97991.3	0.0523881	0.433426		3.83333	94275.8	0.0701992	0.580784		3.65	88064.8	0.10418	0.861923		3.75	77493.5	0.0294635	0.245936		3.75	86531.6	0.0454016	0.378973		3.73333	93222.6	0.0782664	0.653299		3.7	100265	0.101084	0.843761
					3.68333	83844.2	0.0240053	0.198605		3.73333	98572	0.0586246	0.485023		3.85	94303.6	0.0705155	0.583401		3.66667	87939.1	0.102604	0.848882		3.76667	77762.1	0.033032	0.275722		3.76667	87207.2	0.0535641	0.447107		3.75	92432.3	0.0691244	0.57699		3.71667	100875	0.107783	0.899682
					3.7	84290.6	0.0294566	0.243706		3.75	98839.5	0.0614971	0.508788		3.86667	94578.1	0.0736306	0.609173		3.68333	87522.9	0.0973857	0.805708		3.78333	77735.6	0.0326804	0.272788		3.78333	87454.7	0.056554	0.472064		3.76667	93274.6	0.0788671	0.658314		3.73333	100482	0.103466	0.863643
					3.71667	83215	0.0163207	0.135027		3.76667	98999.4	0.0632149	0.523		3.88333	94432.8	0.0719812	0.595527		3.7	87311.6	0.0947361	0.783787		3.8	77594.8	0.03081	0.257175		3.8	87330.5	0.0550537	0.45954		3.78333	92931.6	0.0749	0.6252		3.75	100699	0.105851	0.883551
					3.73333	83624.4	0.0213201	0.176389		3.78333	98060.1	0.0531271	0.43954		3.9	94191.7	0.0692445	0.572886		3.71667	87967.7	0.102963	0.851849		3.81667	77162.1	0.0250618	0.209194		3.81667	86620.1	0.0464702	0.387893		3.8	93111.1	0.0769765	0.642533		3.76667	102083	0.121042	1.01035
					3.75	84460.4	0.0315311	0.260869		3.8	97984	0.0523094	0.432775		3.91667	93714.8	0.0638308	0.528096		3.73333	87298.2	0.0945692	0.782406		3.83333	77685.3	0.0320118	0.267206		3.83333	87513.8	0.0572673	0.478017		3.81667	93492.6	0.0813892	0.679365		3.78333	100312	0.101597	0.848047
					3.76667	84024.3	0.0262048	0.216802		3.81667	98070.6	0.0532392	0.440468		3.93333	94977.4	0.0781639	0.646679		3.75	88397.7	0.108354	0.896453		3.85	77314.9	0.0270911	0.226133		3.85	87536.5	0.0575421	0.480311		3.83333	94162	0.0891314	0.74399		3.8	101358	0.11309	0.943975
					3.78333	83720.3	0.0224918	0.186083		3.83333	97729.8	0.0495798	0.410192		3.95	94453.2	0.0722137	0.597451		3.76667	88227.5	0.10622	0.878797		3.86667	77784.9	0.0333349	0.278251		3.86667	87165.2	0.0530561	0.442866		3.85	93270.5	0.0788199	0.65792		3.81667	100087	0.0991295	0.827447
					3.8	83787.6	0.0233141	0.192886		3.85	98759.7	0.0606405	0.501701		3.96667	94401.4	0.0716257	0.592586		3.78333	87588.5	0.0982083	0.812513		3.88333	77987.6	0.0360279	0.30073		3.88333	87301.9	0.0547072	0.456648		3.86667	93787.2	0.0847961	0.707803		3.83333	100392	0.102471	0.855341
					3.81667	84708.5	0.0345603	0.28593		3.86667	98780.9	0.0608684	0.503587		3.98333	95080.7	0.0793362	0.656378		3.8	87948.3	0.102719	0.849836		3.9	77323.3	0.0272033	0.227069		3.9	86650.3	0.0468351	0.390939		3.88333	93383.3	0.0801245	0.668809		3.85	102170	0.122003	1.01837
					3.83333	84765.9	0.0352621	0.291736		3.88333	98865.2	0.0617733	0.511073		4	94819.6	0.0763725	0.631858		3.81667	87858.9	0.101599	0.840568		3.91667	77225.6	0.0259045	0.216228		3.91667	87018.8	0.0512874	0.428102		3.9	92924.9	0.0748229	0.624556		3.86667	101546	0.115147	0.961148
					3.85	84145.1	0.0276805	0.229011		3.9	99373.4	0.0672314	0.556231		4.01667	94541.2	0.0732119	0.605709		3.83333	87720.2	0.0998595	0.826175		3.93333	78029.7	0.0365878	0.305402		3.93333	86430.3	0.0441778	0.368758		3.91667	93363.7	0.0798978	0.666917		3.88333	101257	0.111975	0.934671
					3.86667	83645.6	0.0215793	0.178534		3.91667	99286.6	0.0662996	0.548521		4.03333	94801.9	0.0761717	0.630197		3.85	87984.6	0.103175	0.853602		3.95	77426.9	0.0285795	0.238556		3.95	87045.9	0.0516147	0.430835		3.93333	93244	0.0785134	0.655361		3.9	100839	0.107381	0.896325
					3.88333	83737.3	0.0226994	0.1878		3.93333	97825.8	0.0506106	0.418721		4.05	94570.5	0.0735452	0.608467		3.86667	88650.4	0.111523	0.922675		3.96667	77686.5	0.0320281	0.267342		3.96667	87108.5	0.0523712	0.437149		3.95	92720.7	0.0724609	0.60484		3.91667	100932	0.108404	0.90486
					3.9	84186.7	0.0281883	0.233212		3.95	98957.4	0.0627639	0.519269		4.06667	93899.5	0.0659278	0.545445		3.88333	87806.3	0.100939	0.835107		3.98333	77425.5	0.0285604	0.238397		3.98333	87366.7	0.0554903	0.463185		3.96667	93740.4	0.0842555	0.703291		3.93333	101718	0.117038	0.97693
					3.91667	83417.7	0.0187955	0.155502		3.96667	99010.8	0.0633369	0.52401		4.08333	94611.5	0.0740107	0.612318		3.9	88316.4	0.107336	0.888027		4	77054.4	0.0236307	0.197248		4	87084.5	0.0520816	0.434731		3.98333	93304.7	0.079215	0.661217		3.95	101097	0.110215	0.919979
					3.93333	83832.5	0.0238617	0.197417		3.98333	98908.8	0.0622412	0.514945		4.1	94863.3	0.0768684	0.635961		3.91667	88226.6	0.106209	0.878705		4.01667	76776	0.0199328	0.166382		4.01667	86333.7	0.0430109	0.359017		4	93686.8	0.0836349	0.698111		3.96667	100945	0.10855	0.906082
					3.95	83854.7	0.0241333	0.199664		4	98226.9	0.0549184	0.45436		4.11667	93699.6	0.0636582	0.526668		3.93333	87492.5	0.0970053	0.802561		4.03333	77666.5	0.0317625	0.265125		4.03333	86372.7	0.0434818	0.362948		4.01667	92911.2	0.0746647	0.623235		3.98333	100461	0.103232	0.861693
					3.96667	83875.4	0.0243857	0.201752		4.01667	98968.5	0.062883	0.520254		4.13333	94020.2	0.0672975	0.556777		3.95	87780.4	0.100614	0.832418		4.05	77607.9	0.0309841	0.258628		4.05	86558.5	0.045726	0.381681		4.03333	93435.2	0.0807245	0.673818		4	101378	0.113301	0.945737
					3.98333	84526.4	0.0323367	0.267534		4.03333	98406.5	0.0568472	0.470318		4.15	94648.6	0.074432	0.615803		3.96667	87032	0.0912305	0.754784		4.06667	77042.9	0.0234779	0.195973		4.06667	87295.2	0.0546263	0.455972		4.05	93641.3	0.0831092	0.693722		4.01667	101443	0.114022	0.951755
					4	84277.1	0.029292	0.242344		4.05	98421.5	0.0570086	0.471653		4.16667	94002.5	0.0670967	0.555116		3.98333	88123.8	0.10492	0.868044		4.08333	77301.3	0.0269102	0.224623		4.08333	86798.2	0.0486227	0.405859		4.06667	92627.7	0.0713845	0.595856		4.03333	101850	0.118484	0.988996
					4.01667	84362.2	0.0303319	0.250947		4.06667	97700.2	0.0492617	0.40756		4.18333	94337.4	0.0708991	0.586575		4	87483.6	0.0968936	0.801637		4.1	77013.5	0.0230881	0.192719		4.1	86430.2	0.0441762	0.368745		4.08333	92736.4	0.0726425	0.606356		4.05	100810	0.107062	0.893657
					4.03333	84380.6	0.030556	0.252801		4.08333	98973.7	0.0629389	0.520717		4.2	94238.8	0.069779	0.577307		4.01667	88461.5	0.109154	0.903071		4.11667	78022.2	0.036488	0.30457		4.11667	86480.6	0.0447857	0.373832		4.1	92911.1	0.0746629	0.623221		4.06667	101141	0.110701	0.924031
					4.05	83988.8	0.0257705	0.213209		4.1	98168.4	0.0542895	0.449157		4.21667	94635.7	0.0742852	0.614589		4.03333	88350.3	0.10776	0.891539		4.13333	77825.1	0.0338696	0.282714		4.13333	87738.2	0.0599783	0.500646		4.11667	93228.8	0.0783377	0.653894		4.08333	101009	0.109252	0.911937
					4.06667	83862.6	0.0242302	0.200466		4.11667	98343.5	0.0561706	0.46472		4.23333	94432	0.0719726	0.595456		4.05	88084.9	0.104433	0.86401		4.15	76976.6	0.0225972	0.188621		4.15	86443	0.0443308	0.370035		4.13333	93135.4	0.0772576	0.644879		4.1	102005	0.120188	1.00322
					4.08333	84582.6	0.0330236	0.273217		4.13333	99470.7	0.0682765	0.564877		4.25	93572.6	0.0622164	0.51474		4.06667	88019.8	0.103616	0.857255		4.16667	77774.3	0.0331948	0.277081		4.16667	86893.4	0.0497729	0.415461		4.15	93885.6	0.0859347	0.717308		4.11667	101069	0.109909	0.917422
					4.1	84139.9	0.0276162	0.228479		4.15	98578.9	0.0586982	0.485632		4.26667	93698.7	0.0636482	0.526585		4.08333	87968.6	0.102975	0.851948		4.18333	78095.6	0.0374632	0.31271		4.18333	87687.5	0.0593658	0.495534		4.16667	92611.8	0.0712005	0.594319		4.13333	100997	0.109117	0.910809
					4.11667	84182	0.0281306	0.232735		4.16667	98288.5	0.05558	0.459834		4.28333	94283.4	0.0702857	0.5815		4.1	87919.2	0.102355	0.846818		4.2	77537.7	0.0300517	0.250845		4.2	86847.2	0.0492144	0.410798		4.18333	93435	0.0807226	0.673802		4.15	101564	0.115349	0.96283
					4.13333	83772.1	0.0231249	0.19132		4.18333	99480.4	0.0683808	0.56574		4.3	94749.6	0.0755785	0.625289		4.11667	87145	0.0926478	0.76651		4.21667	77038.4	0.0234184	0.195477		4.21667	87151.6	0.0528921	0.441497		4.2	92964.4	0.0752791	0.628364		4.16667	100763	0.106549	0.889376
					4.15	84168.3	0.0279637	0.231354		4.2	98502.5	0.0578781	0.478847		4.31667	95021.6	0.0786659	0.650832		4.13333	87419.2	0.0960852	0.794948		4.23333	77966.2	0.0357431	0.298352		4.23333	86995.2	0.0510021	0.425721		4.21667	93133.4	0.0772346	0.644687		4.18333	100918	0.108249	0.903566
					4.16667	83715.8	0.0224372	0.185631		4.21667	99757.6	0.0713574	0.590366		4.33333	95280	0.0815993	0.675101		4.15	88052.8	0.104029	0.860673		4.25	77660.5	0.031682	0.264454		4.25	87643.8	0.0588381	0.491129		4.23333	93454.3	0.0809456	0.675663		4.2	100761	0.106526	0.889186
					4.18333	83990.3	0.0257894	0.213365		4.23333	98772.9	0.0607823	0.502874		4.35	95156.5	0.0801969	0.663499		4.16667	88115.3	0.104814	0.867164		4.26667	77553.5	0.0302617	0.252598		4.26667	86660.3	0.0469568	0.391954		4.25	93101.1	0.0768607	0.641565		4.21667	101210	0.111464	0.930406
					4.2	84122.2	0.0274008	0.226697		4.25	99252.1	0.0659285	0.545451		4.36667	93781	0.0645828	0.534318		4.18333	87235.7	0.0937852	0.77592		4.28333	77830.5	0.033941	0.28331		4.28333	87027.2	0.0513895	0.428955		4.26667	93027.9	0.0760139	0.634497		4.23333	101108	0.110338	0.921003
					4.21667	84414.9	0.0309751	0.256268		4.26667	98643	0.0593874	0.491334		4.38333	94699.3	0.0750073	0.620563		4.2	88093.7	0.104543	0.864924		4.3	77113.8	0.0244202	0.203838		4.3	87279.1	0.0544322	0.454352		4.28333	93881.2	0.0858839	0.716884		4.25	101414	0.113704	0.949104
					4.23333	83860.4	0.0242023	0.200234		4.28333	98197.4	0.054601	0.451734		4.4	94183.8	0.0691546	0.572142		4.21667	88657.4	0.111611	0.923399		4.31667	77233.4	0.0260085	0.217096		4.31667	87127.2	0.0525973	0.439036		4.3	93646.3	0.0831667	0.694203		4.26667	100234	0.100744	0.840925
					4.25	83671.9	0.021901	0.181195		4.3	99642.2	0.0701182	0.580114		4.41667	95199.9	0.0806901	0.667579		4.23333	87661.8	0.0991274	0.820118		4.33333	77419.6	0.0284823	0.237745		4.33333	87412.5	0.0560435	0.467802		4.31667	92871.1	0.0742004	0.61936		4.28333	101636	0.11614	0.969433
					4.26667	83437.5	0.0190382	0.15751		4.31667	98193.3	0.0545578	0.451377		4.43333	94507.7	0.072832	0.602566		4.25	87388	0.0956944	0.791716		4.35	77888.8	0.0347155	0.289774		4.35	87045.9	0.0516147	0.430835		4.33333	93510.7	0.0815978	0.681107		4.3	101057	0.109779	0.916342
					4.28333	84164.9	0.0279211	0.231002		4.33333	98171.8	0.0543267	0.449465		4.45	94403.9	0.0716535	0.592816		4.26667	86806	0.0883974	0.731344		4.36667	77484.6	0.0293459	0.244954		4.36667	86908	0.0499491	0.416931		4.35	93046	0.0762233	0.636246		4.31667	101341	0.112899	0.942378
					4.3	84886.7	0.0367377	0.303944		4.35	98897.7	0.062122	0.513958		4.46667	94169.7	0.0689948	0.57082		4.28333	88052.4	0.104025	0.860639		4.38333	77651.8	0.0315669	0.263493		4.38333	88011.9	0.0632856	0.528253		4.36667	92553.2	0.0705238	0.588671		4.33333	101198	0.111326	0.929254
					4.31667	84733.8	0.0348697	0.28849		4.36667	98269.7	0.0553783	0.458165		4.48333	94461.6	0.0723087	0.598237		4.3	88631.5	0.111286	0.920709		4.4	78167.8	0.0384219	0.320713		4.4	87221.3	0.0537339	0.448524		4.38333	92323	0.0678612	0.566445		4.35	101359	0.113096	0.944025
					4.33333	83866.5	0.0242773	0.200855		4.38333	98693.3	0.0599269	0.495798		4.5	94557.5	0.0733976	0.607246		4.31667	87847.4	0.101454	0.839368		4.41667	77406.4	0.0283072	0.236284		4.41667	87661	0.0590462	0.492866		4.4	93096.9	0.076812	0.641159		4.36667	100981	0.10895	0.909421
					4.35	84794.4	0.0356104	0.294618		4.4	98796.9	0.0610398	0.505005		4.51667	94129.9	0.0685434	0.567085		4.33333	88476.6	0.109344	0.90464		4.43333	77096.3	0.0241872	0.201893		4.43333	86201.6	0.0414142	0.345689		4.41667	93944.1	0.0866117	0.722959		4.38333	100712	0.105994	0.884744
					4.36667	84036.3	0.0263514	0.218015		4.41667	98357.9	0.0563257	0.466003		4.53333	94987.1	0.0782736	0.647586		4.35	88249.4	0.106494	0.881068		4.45	77363.1	0.0277322	0.231484		4.45	87202.3	0.053504	0.446605		4.43333	93374.3	0.0800204	0.66794		4.4	101820	0.118159	0.986285
					4.38333	84231.4	0.0287339	0.237727		4.43333	98963.6	0.0628298	0.519814		4.55	94377.8	0.0713575	0.590367		4.36667	87707	0.0996945	0.82481		4.46667	78153.7	0.0382343	0.319146		4.46667	87244.4	0.0540132	0.450855		4.45	93709.7	0.0838995	0.700319		4.41667	101485	0.11448	0.955579
					4.4	84151.2	0.027754	0.229619		4.45	97835.8	0.0507175	0.419605		4.56667	94469.8	0.0724014	0.599004		4.38333	88861.7	0.114172	0.944587		4.48333	77752.4	0.0329033	0.274648		4.48333	87793.7	0.0606496	0.50625		4.46667	92737.5	0.0726544	0.606455		4.43333	101298	0.112426	0.938435
					4.41667	84540.3	0.0325069	0.268941		4.46667	99097.4	0.0642666	0.531702		4.58333	94233.1	0.0697144	0.576773		4.4	87810.1	0.100987	0.835502		4.5	78191.8	0.0387409	0.323375		4.5	86882.5	0.0496403	0.414354		4.48333	92895	0.0744771	0.62167		4.45	101660	0.116406	0.971655
					4.43333	83446.9	0.0191521	0.158453		4.48333	98581.9	0.0587309	0.485902		4.6	95241	0.0811567	0.671439		4.41667	88857.4	0.114118	0.944143		4.51667	77899.3	0.0348555	0.290943		4.51667	87714	0.0596864	0.49821		4.5	93371.1	0.079984	0.667636		4.46667	100983	0.108969	0.90958
					4.45	84083.9	0.0269326	0.222823		4.5	98581.9	0.0587306	0.4859		4.61667	94859.3	0.0768233	0.635588		4.43333	88826.8	0.113734	0.940967		4.53333	77509.7	0.0296797	0.24774		4.53333	87214.2	0.0536484	0.44781		4.51667	92674	0.0719209	0.600333		4.48333	101691	0.116746	0.974493
					4.46667	84752.8	0.0351019	0.290411		4.51667	99268.6	0.0661059	0.546918		4.63333	95006.4	0.0784928	0.6494		4.45	87846.3	0.101441	0.839258		4.55	77394.4	0.0281478	0.234953		4.55	87454.3	0.056549	0.472022		4.53333	92854.7	0.0740101	0.617771		4.5	101202	0.111369	0.929611
					4.48333	84606.2	0.0333115	0.275598		4.53333	98876.2	0.0618919	0.512055		4.65	94148.7	0.0687561	0.568845		4.46667	88521.8	0.109911	0.909333		4.56667	78023.1	0.0364998	0.304669		4.56667	87064	0.0518337	0.432662		4.55	93651.4	0.0832254	0.694692		4.51667	100976	0.108887	0.908893
					4.5	83913.3	0.0248487	0.205583		4.55	99083.7	0.0641204	0.530492		4.66667	94991.6	0.0783251	0.648012		4.48333	88004.3	0.103422	0.85565		4.58333	78414.3	0.0416965	0.348046		4.58333	87860.7	0.061459	0.513006		4.56667	93203.9	0.0780494	0.651488		4.53333	101603	0.115774	0.966382
					4.51667	84482.3	0.0317981	0.263078		4.56667	98223.7	0.054884	0.454076		4.68333	94602.7	0.0739102	0.611487		4.5	88151.7	0.10527	0.870938		4.6	78023.4	0.0365038	0.304702		4.6	86804.6	0.0486994	0.4065		4.58333	92867.9	0.0741637	0.619053		4.55	102174	0.122047	1.01874
					4.53333	83592.9	0.020936	0.173211		4.58333	99027.9	0.0635205	0.525528		4.7	94821.6	0.0763948	0.632043		4.51667	87554.9	0.0977877	0.809034		4.61667	77896.8	0.0348216	0.290661		4.61667	87139.8	0.0527498	0.440309		4.6	92866.7	0.0741493	0.618933		4.56667	101090	0.11014	0.919352
					4.55	84631.2	0.033617	0.278126		4.6	98735.7	0.0603827	0.499569		4.71667	95177	0.08043	0.665428		4.53333	88003.2	0.103408	0.85553		4.63333	77344.7	0.0274869	0.229437		4.63333	87043.1	0.051581	0.430553		4.61667	93407.2	0.0804012	0.671119		4.58333	101073	0.109951	0.917778
					4.56667	84561.5	0.0327654	0.271081		4.61667	98444.7	0.0572572	0.47371		4.73333	93705.4	0.0637246	0.527217		4.55	88494.6	0.109569	0.906508		4.65	78039	0.0367101	0.306424		4.65	87554.1	0.0577551	0.482089		4.63333	93450	0.0808964	0.675252		4.6	101394	0.113479	0.947223
					4.58333	83834	0.0238798	0.197566		4.63333	99098.2	0.0642761	0.53178		4.75	94585.4	0.0737142	0.609865		4.56667	89152.9	0.117823	0.974797		4.66667	77100.4	0.024242	0.202351		4.66667	87203.8	0.0535221	0.446756		4.65	92805.4	0.0734398	0.613011		4.61667	102024	0.120396	1.00496
					4.6	84749.3	0.0350586	0.290053		4.65	98894.2	0.0620845	0.513648		4.76667	94732.1	0.0753789	0.623638		4.58333	88363.3	0.107923	0.892884		4.68333	78076.3	0.0372062	0.310565		4.68333	87138.6	0.0527349	0.440185		4.66667	93092.8	0.0767649	0.640766		4.63333	101205	0.1114	0.929867
					4.61667	84401.5	0.030811	0.254911		4.66667	99178.4	0.0651366	0.538899		4.78333	95433.6	0.0833424	0.689523		4.6	88176.2	0.105577	0.87348		4.7	77024.6	0.0232344	0.193941		4.7	87367.6	0.0555009	0.463273		4.68333	92511.8	0.0700441	0.584667		4.65	100770	0.106624	0.890004
					4.63333	84972	0.0377787	0.312557		4.68333	99095.8	0.0642498	0.531563		4.8	94590.6	0.0737728	0.610349		4.61667	88577.3	0.110606	0.915084		4.71667	76933.8	0.0220288	0.183877		4.71667	87030.8	0.051433	0.429317		4.7	93669.7	0.0834369	0.696458		4.66667	100699	0.105845	0.883497
					4.65	83567.3	0.0206232	0.170624		4.7	98539.7	0.0582778	0.482154		4.81667	94523.1	0.0730063	0.604008		4.63333	88006.6	0.10345	0.855882		4.73333	77342.7	0.0274612	0.229222		4.73333	87087.7	0.0521202	0.435053		4.71667	93253.1	0.0786192	0.656244		4.68333	101454	0.114135	0.952695
					4.66667	84142.7	0.0276509	0.228766		4.71667	98903.7	0.0621867	0.514493		4.83333	94898.4	0.0772672	0.639261		4.65	88370.2	0.10801	0.893609		4.75	78019.3	0.0364487	0.304242		4.75	87814.1	0.0608954	0.508302		4.73333	93089.3	0.076724	0.640424		4.7	100439	0.102996	0.859722
					4.68333	83851.3	0.024092	0.199322		4.73333	98510.6	0.0579654	0.479569		4.85	95177.1	0.0804305	0.665431		4.66667	88509.8	0.109759	0.908081		4.76667	77312.6	0.0270611	0.225882		4.76667	87376.4	0.0556073	0.464161		4.75	93044.5	0.0762058	0.636099		4.71667	101495	0.114592	0.956516
					4.7	84173.6	0.0280283	0.231889		4.75	99388	0.0673877	0.557524		4.86667	95019.9	0.0786461	0.650669		4.68333	88587.4	0.110732	0.91613		4.78333	78403.9	0.0415579	0.346889		4.78333	87360.6	0.0554172	0.462574		4.76667	93749.5	0.0843605	0.704168		4.73333	101209	0.111454	0.93032
					4.71667	84467.7	0.0316201	0.261605		4.76667	99170.4	0.0650512	0.538193		4.88333	94384.1	0.0714284	0.590954		4.7	88388.6	0.10824	0.895508		4.8	78544.2	0.0434217	0.362446		4.8	87625.9	0.0586216	0.489322		4.78333	93629.8	0.0829759	0.69261		4.75	100925	0.108332	0.904261
					4.73333	84615.5	0.0334253	0.27654		4.78333	99586.3	0.0695176	0.575145		4.9	95004.1	0.0784665	0.649182		4.71667	87612.3	0.098507	0.814985		4.81667	77718.4	0.0324513	0.270875		4.81667	87560.2	0.0578279	0.482696		4.8	94058.6	0.0879356	0.734009		4.76667	101127	0.110549	0.922769
					4.75	83991.1	0.0257986	0.213441		4.8	98893.7	0.0620797	0.513608		4.91667	95337.2	0.082248	0.680468		4.73333	87810.6	0.100993	0.835551		4.83333	77738.2	0.0327142	0.273069		4.83333	87672.5	0.0591849	0.494024		4.81667	94252.9	0.0901827	0.752766		4.78333	101186	0.111201	0.928205
					4.76667	84889.1	0.0367659	0.304178		4.81667	98856.8	0.0616827	0.510324		4.93333	95123.7	0.0798251	0.660423		4.75	87666.6	0.0991881	0.82062		4.85	77913.3	0.0350403	0.292486		4.85	87477.3	0.0568263	0.474336		4.83333	93360.1	0.0798561	0.666568		4.8	101408	0.113633	0.948511
					4.78333	84829.4	0.0360368	0.298145		4.83333	98502.6	0.0578797	0.47886		4.95	94128.2	0.068524	0.566924		4.76667	88168.7	0.105483	0.872702		4.86667	77412.7	0.0283907	0.236981		4.86667	87532.4	0.0574924	0.479896		4.85	93117.2	0.0770469	0.64312		4.81667	101059	0.109799	0.916503
					4.8	84651.8	0.0338686	0.280208		4.85	98373.5	0.0564924	0.467383		4.96667	95471.1	0.0837685	0.693048		4.78333	88862.1	0.114177	0.944631		4.88333	78447.9	0.0421422	0.351766		4.88333	87390.2	0.0557747	0.465558		4.86667	94200.6	0.0895779	0.747718		4.83333	100904	0.108102	0.902339
					4.81667	84212	0.0284975	0.23577		4.86667	99204.6	0.0654182	0.541229		4.98333	95658.2	0.0858923	0.710619		4.8	88353.2	0.107797	0.891841		4.9	77822.1	0.0338298	0.282381		4.9	87482.4	0.0568879	0.47485		4.88333	93565.7	0.0822345	0.686422		4.85	101350	0.112997	0.943197
					4.83333	84955.4	0.0375764	0.310883		4.88333	99189	0.0652509	0.539845		5	95131.7	0.0799154	0.66117		4.81667	87787.4	0.100703	0.83315		4.91667	77741.1	0.0327536	0.273398		4.91667	87177.2	0.0532006	0.444072		4.9	93885.2	0.0859302	0.71727		4.86667	101400	0.113548	0.947796
					4.85	85077.9	0.0390728	0.323264		4.9	99638.2	0.070075	0.579756		5.01667	95568.4	0.0848726	0.702182		4.83333	89129.8	0.117534	0.9724		4.93333	77021.1	0.0231878	0.193552		4.93333	88313	0.0669228	0.558613		4.91667	93913.1	0.0862532	0.719966		4.88333	100903	0.108083	0.902185
					4.86667	84670.9	0.0341019	0.282138		4.91667	98919	0.0623512	0.515855		5.03333	95288.5	0.081695	0.675893		4.85	88251.5	0.106522	0.881292		4.95	77264.6	0.0264238	0.220563		4.95	86998.3	0.05104	0.426037		4.93333	93616	0.0828156	0.691272		4.9	101285	0.112282	0.937235
					4.88333	84313.4	0.0297356	0.246014		4.93333	100015	0.074126	0.613272		5.05	95372.9	0.082654	0.683827		4.86667	87502.2	0.0971261	0.80356		4.96667	77956.1	0.0356097	0.297238		4.96667	86961.9	0.0506001	0.422365		4.95	93401.9	0.0803401	0.670609		4.91667	100626	0.105044	0.876813
					4.9	84612.7	0.033391	0.276256		4.95	99470.8	0.0682772	0.564883		5.06667	94778.6	0.0759072	0.628009		4.88333	88268.9	0.106739	0.883092		4.98333	78087.5	0.0373544	0.311802		4.98333	87694.3	0.0594486	0.496225		4.96667	92855.8	0.0740228	0.617877		4.93333	102079	0.121001	1.01001
					4.91667	84274	0.0292541	0.24203		4.96667	99347.6	0.0669542	0.553937		5.08333	95011.9	0.0785552	0.649917		4.9	88498.7	0.109621	0.906933		5	78258.9	0.0396314	0.330808		5	86955.7	0.0505249	0.421738		4.98333	92957.1	0.0751945	0.627658		4.95	100955	0.108662	0.907014
					4.93333	85072.6	0.0390071	0.32272		4.98333	98816	0.0612451	0.506703		5.1	94621.8	0.0741271	0.613281		4.91667	88959.4	0.115397	0.954725		5.01667	77925.6	0.0352039	0.293851		5.01667	87296	0.054636	0.456053		5	94066.5	0.0880264	0.734767		4.96667	101558	0.115279	0.962252
					4.95	83967.6	0.0255123	0.211073		5	99769.1	0.0714809	0.591388		5.11667	94633.9	0.0742644	0.614417		4.93333	88278.3	0.106857	0.88407		5.03333	77600.2	0.0308811	0.257769		5.03333	86919.4	0.0500871	0.418083		5.01667	94645.7	0.0947258	0.790688		4.98333	100751	0.106423	0.888327
					4.96667	84883	0.0366918	0.303565		5.01667	99228.5	0.0656754	0.543357		5.13333	95129.1	0.0798856	0.660923		4.95	88001.4	0.103385	0.855346		5.05	78180.6	0.0385922	0.322134		5.05	87610.4	0.0584352	0.487766		5.03333	92411.5	0.0688842	0.574985		5	101247	0.111867	0.933768
					4.98333	84518.8	0.0322435	0.266763		5.03333	99208.3	0.0654585	0.541562		5.15	94379.6	0.0713781	0.590538		4.96667	89195.6	0.118359	0.979231		5.06667	78277.6	0.0398803	0.332886		5.06667	88099.1	0.0643388	0.537044		5.05	93179.3	0.0777647	0.649111		5.01667	101413	0.113692	0.949004
					5	85061	0.0388658	0.321551		5.05	99409.8	0.0676217	0.559459		5.16667	95231.9	0.0810533	0.670584		4.98333	88633.1	0.111306	0.920873		5.08333	78097.2	0.037484	0.312884		5.08333	87813	0.0608828	0.508196		5.06667	94044	0.0877672	0.732604		5.03333	100620	0.104977	0.876259
					5.01667	85005.1	0.0381833	0.315905		5.06667	99269.5	0.0661149	0.546993		5.18333	96384.9	0.0941412	0.778865		5	88580.4	0.110645	0.915409		5.1	77754.6	0.0329322	0.274889		5.1	87504.3	0.0571534	0.477066		5.08333	93259	0.0786871	0.656811		5.05	101368	0.11319	0.94481
					5.03333	84557.6	0.0327175	0.270684		5.08333	99717.4	0.0709256	0.586794		5.2	94824.2	0.0764251	0.632293		5.01667	88593.7	0.110812	0.916787		5.11667	78149.6	0.0381806	0.318699		5.11667	87746.5	0.060079	0.501487		5.1	92347	0.0681384	0.56876		5.06667	101860	0.118598	0.989951
					5.05	84675.7	0.0341601	0.282619		5.1	99246.1	0.0658646	0.544922		5.21667	95680.3	0.086143	0.712693		5.03333	88110.4	0.104753	0.866657		5.13333	77937.1	0.0353576	0.295134		5.13333	87425.1	0.0561955	0.469071		5.11667	94206.7	0.0896488	0.748309		5.08333	101085	0.110085	0.918896
					5.06667	84917.4	0.0371126	0.307046		5.11667	98813.2	0.0612151	0.506455		5.23333	94547.9	0.073288	0.606339		5.05	87981.3	0.103134	0.853265		5.15	78118.8	0.0377705	0.315275		5.15	87521.3	0.0573577	0.478772		5.13333	93763.1	0.0845172	0.705475		5.1	100998	0.109129	0.910914
					5.08333	84231.3	0.0287329	0.237718		5.13333	98221.7	0.0548621	0.453894		5.25	94950.5	0.077858	0.644148		5.06667	88357.7	0.107853	0.892306		5.16667	77699.1	0.0321954	0.268739		5.16667	87864.1	0.0615001	0.513349		5.15	94483.7	0.0928527	0.775053		5.11667	101132	0.110598	0.923172
					5.1	84775.2	0.0353758	0.292677		5.15	99559.8	0.0692332	0.572792		5.26667	95446.4	0.0834877	0.690724		5.08333	88829.1	0.113764	0.941208		5.18333	78010	0.0363258	0.303216		5.18333	87463.5	0.0566599	0.472948		5.16667	93345.6	0.0796886	0.665171		5.13333	101387	0.113404	0.946596
					5.11667	85052.7	0.038765	0.320717		5.16667	99569.1	0.069333	0.573618		5.28333	95289.7	0.0817086	0.676006		5.1	88679.9	0.111893	0.925734		5.2	78345.4	0.0407815	0.340408		5.2	87812.1	0.0608714	0.508101		5.18333	93574	0.0823299	0.687218		5.15	101335	0.112829	0.941799
					5.13333	84621.3	0.0334959	0.277124		5.18333	99291.8	0.0663546	0.548976		5.3	95061.2	0.0791149	0.654547		5.11667	88113	0.104784	0.86692		5.21667	77769.6	0.033132	0.276557		5.21667	87454.5	0.0565518	0.472045		5.2	93028.3	0.0760186	0.634536		5.16667	100504	0.103702	0.865614
					5.15	85185.8	0.0403905	0.334165		5.2	99861.6	0.0724739	0.599604		5.31667	94564.2	0.0734732	0.607871		5.13333	88468.8	0.109246	0.903833		5.23333	77589.2	0.0307355	0.256553		5.23333	87592.1	0.0582132	0.485913		5.21667	92789.7	0.0732591	0.611503		5.18333	101501	0.114655	0.957044
					5.16667	84216.2	0.0285483	0.23619		5.21667	99454.4	0.0681008	0.563423		5.33333	95079.4	0.0793222	0.656262		5.15	88508.6	0.109745	0.907959		5.25	77798.2	0.0335119	0.279728		5.25	87675.4	0.0592205	0.494321		5.23333	93939.5	0.0865581	0.722511		5.2	101052	0.10972	0.915844
					5.18333	85459.9	0.0437377	0.361859		5.23333	99638.8	0.070082	0.579814		5.35	94431.2	0.0719641	0.595386		5.16667	88291.5	0.107023	0.885438		5.26667	77405.9	0.0283007	0.23623		5.26667	87237.5	0.0539291	0.450153		5.25	93436.8	0.0807439	0.673979		5.21667	100656	0.105378	0.879604
					5.2	85718.7	0.0468984	0.388008		5.25	99853.9	0.0723912	0.598919		5.36667	95640.3	0.0856894	0.70894		5.18333	88572.7	0.110549	0.914609		5.28333	77962.1	0.0356888	0.297898		5.28333	87806.9	0.0608081	0.507573		5.26667	93320.3	0.0793958	0.662727		5.23333	101237	0.11176	0.932879
					5.21667	84098.9	0.0271159	0.22434		5.26667	99030.7	0.0635512	0.525782		5.38333	94768.3	0.0757906	0.627044		5.2	88712.3	0.112299	0.92909		5.3	77636.7	0.031366	0.261816		5.3	88105.2	0.0644128	0.537662		5.28333	93378.4	0.0800678	0.668336		5.25	101416	0.113719	0.949226
					5.23333	84158.7	0.0278465	0.230384		5.28333	100077	0.0747867	0.618738		5.4	95608.8	0.085331	0.705975		5.21667	88336.5	0.107586	0.890103		5.31667	77017	0.0231344	0.193105		5.31667	88026.2	0.0634575	0.529687		5.3	93129.6	0.0771898	0.644313		5.26667	100581	0.104557	0.872751
					5.25	84801	0.0356909	0.295284		5.3	99513.1	0.068732	0.568645		5.41667	94181.4	0.0691276	0.571918		5.23333	88381.8	0.108155	0.894805		5.33333	78577.4	0.0438628	0.366128		5.33333	87928.5	0.0622777	0.519839		5.31667	94045.5	0.0877843	0.732746		5.28333	101079	0.110022	0.918369
					5.26667	84814.9	0.0358598	0.296681		5.31667	98780.8	0.0608666	0.503572		5.43333	94911.8	0.0774193	0.640519		5.25	88394.2	0.10831	0.89609		5.35	77861.4	0.034352	0.28674		5.35	87342.9	0.0552035	0.46079		5.33333	92845.1	0.0738995	0.616849		5.3	101124	0.110513	0.922462
					5.28333	84893.1	0.0368156	0.304589		5.33333	98575.2	0.0586591	0.485309		5.45	94700	0.0750144	0.620622		5.26667	88267.5	0.106722	0.882953		5.36667	77872.7	0.0345015	0.287988		5.36667	87272.1	0.0543472	0.453642		5.35	93136.3	0.0772673	0.64496		5.31667	101716	0.117013	0.97672
					5.3	84846.1	0.0362419	0.299843		5.35	99083.3	0.0641162	0.530457		5.46667	95003.5	0.0784599	0.649128		5.28333	88269	0.106741	0.883107		5.38333	78826.3	0.0471701	0.393735		5.38333	88561	0.0699195	0.583627		5.36667	93647.3	0.0831781	0.694298		5.33333	101970	0.119802	1
					5.31667	84529.1	0.0323703	0.267812		5.36667	98858.6	0.0617027	0.510489		5.48333	95180.5	0.0804696	0.665755		5.3	88081.8	0.104394	0.863689		5.4	77861.3	0.0343498	0.286722		5.4	87563.6	0.0578691	0.483041		5.38333	93565	0.0822265	0.686355		5.35	100817	0.107146	0.89436
					5.33333	84881.7	0.0366764	0.303438		5.38333	98846.4	0.0615717	0.509406		5.5	95272.7	0.0815157	0.67441		5.31667	87581.3	0.0981179	0.811766		5.41667	78588.9	0.0440155	0.367402		5.41667	88151.1	0.0649666	0.542284		5.4	93997.4	0.0872273	0.728097		5.36667	100780	0.106741	0.89098
					5.35	85121.8	0.0396084	0.327695		5.4	99346.8	0.0669461	0.55387		5.51667	94361	0.0711664	0.588786		5.33333	88762.1	0.112924	0.934259		5.43333	78124.3	0.0378436	0.315885		5.43333	87490.8	0.0569899	0.475702		5.41667	94102.1	0.0884391	0.738212
					5.36667	84281.1	0.0293411	0.24275		5.41667	99923.1	0.0731352	0.605075		5.53333	95328.1	0.0821453	0.679619		5.35	87870.8	0.101748	0.841796		5.45	77266.6	0.0264493	0.220775		5.45	86894.4	0.0497843	0.415555		5.43333	93517.4	0.0816753	0.681754
					5.38333	84093	0.0270437	0.223742		5.43333	99400.3	0.0675204	0.558621		5.55	95254.6	0.0813111	0.672717		5.36667	88846.7	0.113984	0.943029		5.46667	78276.8	0.0398697	0.332797		5.46667	87463	0.0566539	0.472897		5.45	92771.1	0.0730432	0.6097
					5.4	84511.7	0.0321567	0.266044		5.45	98725.1	0.0602685	0.498623		5.56667	94971.4	0.078096	0.646117		5.38333	88720	0.112396	0.929891		5.48333	77835	0.0340008	0.283809		5.48333	87167.5	0.0530842	0.4431		5.46667	93508.1	0.0815685	0.680863
					5.41667	84828.8	0.0360295	0.298086		5.46667	100244	0.0765836	0.633605		5.58333	94545.7	0.0732633	0.606135		5.4	89083.2	0.116949	0.967561		5.5	77329.4	0.0272844	0.227747		5.5	87634.6	0.0587265	0.490197		5.48333	93314.4	0.0793271	0.662153
					5.43333	85439.3	0.0434858	0.359774		5.48333	99148	0.0648111	0.536206		5.6	95518.7	0.0843086	0.697517		5.41667	88065.9	0.104194	0.862037		5.51667	78058	0.036963	0.308535		5.51667	87832.3	0.0611157	0.51014		5.5	93583.2	0.0824369	0.688111
					5.45	84855	0.0363503	0.300739		5.5	99503.7	0.0686306	0.567806		5.61667	95000	0.0784204	0.648801		5.43333	88211.8	0.106024	0.877173		5.53333	78603.5	0.0442103	0.369029		5.53333	87772.5	0.0603928	0.504106		5.51667	93403.8	0.0803621	0.670792
					5.46667	84100.4	0.0271335	0.224486		5.51667	98903.4	0.0621841	0.514472		5.63333	95098.2	0.0795357	0.658029		5.45	88723.8	0.112443	0.930284		5.55	78518.4	0.0430797	0.359592		5.55	87500	0.0571009	0.476628		5.53333	92859.9	0.0740708	0.618278
					5.48333	84034.1	0.026324	0.217789		5.53333	99036.3	0.0636108	0.526275		5.65	94977.6	0.0781662	0.646698		5.46667	87967.6	0.102962	0.851841		5.56667	78429.4	0.041897	0.349719		5.56667	87608.4	0.05841	0.487556		5.55	94281.6	0.0905151	0.755541
					5.5	84646.2	0.0338002	0.279642		5.55	98582.4	0.0587362	0.485946		5.66667	95119.9	0.0797813	0.66006		5.48333	88080.3	0.104374	0.863528		5.58333	78479.2	0.0425592	0.355247		5.58333	87812.1	0.0608714	0.508101		5.56667	93332	0.0795317	0.663861
					5.51667	84538.9	0.0324897	0.268799		5.56667	99386.3	0.0673699	0.557376		5.68333	94422.6	0.0718656	0.59457		5.5	88404	0.108434	0.897114		5.6	78144.8	0.038116	0.318159		5.6	87464.7	0.0566739	0.473064		5.58333	93024.9	0.0759789	0.634205
					5.53333	84737.1	0.0349098	0.288822		5.58333	99776.9	0.0715648	0.592082		5.7	94684.8	0.0748425	0.6192		5.51667	89079	0.116897	0.967132		5.61667	78609.2	0.0442854	0.369656		5.61667	87422.6	0.0561661	0.468826		5.6	92859.8	0.0740692	0.618265
					5.55	85147.9	0.0399278	0.330338		5.6	99898.1	0.0728666	0.602853		5.71667	94950.3	0.0778559	0.644131		5.53333	88547.5	0.110233	0.911996		5.63333	77885.6	0.0346729	0.289419		5.63333	87891.2	0.0618272	0.516079		5.61667	94056.4	0.0879096	0.733793
					5.56667	85240.6	0.041059	0.339696		5.61667	98921.3	0.0623757	0.516057		5.73333	95106.2	0.0796258	0.658774		5.55	88444.2	0.108938	0.901285		5.65	78084.4	0.0373145	0.311468		5.65	87668.8	0.0591402	0.49365		5.63333	93874	0.0858007	0.716189
					5.58333	85047.3	0.0386989	0.32017		5.63333	99753.9	0.0713178	0.590039		5.75	94491.5	0.072648	0.601044		5.56667	88129.5	0.104992	0.868636		5.66667	78152	0.038212	0.31896		5.66667	88055	0.0638065	0.532601		5.65	92254.3	0.0670661	0.559809
					5.6	84363.7	0.0303494	0.251092		5.65	99761.5	0.071399	0.59071		5.76667	94708.6	0.0751126	0.621435		5.58333	88531	0.110026	0.910286		5.68333	78356.8	0.0409326	0.34167		5.68333	87820.5	0.0609735	0.508953		5.66667	93145	0.0773678	0.645799
					5.61667	84729.7	0.0348193	0.288073		5.66667	98386.3	0.0566298	0.468519		5.78333	94580	0.0736525	0.609354		5.6	88566	0.110465	0.913917		5.7	78161.8	0.0383422	0.320047		5.7	88216.3	0.0657543	0.548859		5.68333	93167.5	0.0776291	0.64798
					5.63333	85025	0.0384257	0.31791		5.68333	99980.8	0.0737542	0.610195		5.8	94842.2	0.0766295	0.633984		5.61667	88880.5	0.114408	0.946541		5.71667	78746.7	0.0461126	0.384908		5.71667	87541.4	0.0576007	0.4808		5.7	94380.3	0.0916563	0.765066
					5.65	84491.3	0.031908	0.263987		5.7	99709.4	0.0708403	0.586088		5.81667	95675.7	0.0860905	0.712259		5.63333	88696.1	0.112096	0.927411		5.73333	77919.4	0.0351214	0.293162		5.73333	87981.4	0.0629169	0.525175		5.71667	94024.6	0.0875425	0.730728
					5.66667	84315.2	0.0297577	0.246197		5.71667	99182.4	0.0651799	0.539258		5.83333	95618.5	0.0854412	0.706886		5.65	88109.2	0.104737	0.866525		5.75	78400.5	0.0415129	0.346513		5.75	87951.7	0.0625578	0.522178		5.73333	93930.7	0.0864562	0.721661
					5.68333	84661.9	0.033992	0.281229		5.73333	99455.5	0.0681135	0.563528		5.85	95457.2	0.0836102	0.691739		5.66667	87767.2	0.100449	0.831055		5.76667	78108.5	0.0376335	0.314131		5.76667	88118.6	0.0645738	0.539006		5.75	93882.3	0.0858963	0.716987
					5.7	84871	0.0365458	0.302357		5.75	100556	0.079931	0.661299		5.86667	95441.9	0.0834369	0.690305		5.68333	87954.2	0.102793	0.850446		5.78333	78141.7	0.0380753	0.317819		5.78333	86823.5	0.0489281	0.408409		5.76667	93567.8	0.082259	0.686626
					5.71667	85264	0.0413453	0.342065		5.76667	99307.6	0.0665251	0.550386		5.88333	95148.1	0.0801012	0.662707		5.7	89203.8	0.118462	0.980081		5.8	78742.7	0.0460585	0.384456		5.8	88001.6	0.0631611	0.527214		5.78333	93554.1	0.0821	0.685299
					5.73333	84887.1	0.0367426	0.303985		5.78333	98734.2	0.0603666	0.499435		5.9	94814	0.0763094	0.631336		5.71667	88606.4	0.110971	0.918108		5.81667	78299.4	0.0401698	0.335302		5.81667	87229.9	0.0538381	0.449393		5.8	93621.9	0.0828843	0.691846
					5.75	84162.5	0.0278927	0.230766		5.8	100335	0.0775555	0.641645		5.91667	95085.2	0.0793872	0.6568		5.73333	87919.7	0.102362	0.846875		5.83333	78246.2	0.0394634	0.329406		5.83333	88008.9	0.0632491	0.527948		5.81667	93864.1	0.0856861	0.715232
					5.76667	84464.4	0.0315796	0.26127		5.81667	99258.9	0.0660017	0.546056		5.93333	96016.9	0.0899642	0.744307		5.75	88488	0.109487	0.905825		5.85	78141.5	0.0380727	0.317798		5.85	87599.8	0.0583062	0.486689		5.83333	93711.5	0.0839211	0.7005
					5.78333	84210.1	0.0284739	0.235575		5.83333	99547.9	0.0691052	0.571733		5.95	95774.1	0.0872082	0.721506		5.76667	88735.4	0.112588	0.931486		5.86667	77738	0.0327117	0.273048		5.86667	88166.5	0.0651531	0.543841		5.85	93375.5	0.080035	0.668062
					5.8	84774.4	0.035365	0.292588		5.85	99662.6	0.0703374	0.581928		5.96667	95358.4	0.0824894	0.682466		5.78333	88050.6	0.104003	0.860455		5.88333	78626.2	0.0445119	0.371546		5.88333	87891.4	0.0618295	0.516099		5.86667	93295.4	0.0791078	0.660322
					5.81667	84842.1	0.036192	0.29943		5.86667	99718.3	0.0709353	0.586874		5.98333	95859	0.0881717	0.729477		5.8	88431.1	0.108774	0.899924		5.9	78144.8	0.038116	0.318159		5.9	87322.6	0.0549578	0.45874		5.88333	93424.4	0.0806005	0.672782
					5.83333	84682.5	0.0342438	0.283312		5.88333	98874.2	0.0618699	0.511873		6	95284.9	0.0816545	0.675558		5.81667	88086.1	0.104448	0.864138		5.91667	78833.6	0.0472668	0.394542		5.91667	88778.2	0.0725436	0.605531		5.9	93435.7	0.0807308	0.67387
					5.85	84527.9	0.0323545	0.267681		5.9	99697	0.0707067	0.584983		6.01667	95455.1	0.0835863	0.69154		5.83333	89280.1	0.119419	0.987994		5.93333	78299.3	0.0401681	0.335288		5.93333	88349.1	0.0673586	0.56225		5.91667	93968.1	0.0868886	0.72527
					5.86667	84889.4	0.0367701	0.304213		5.91667	99023.8	0.0634769	0.525168		6.03333	95316.3	0.0820113	0.67851		5.85	89043.9	0.116456	0.963486		5.95	78865.3	0.0476881	0.398059		5.95	87946.7	0.0624976	0.521675		5.93333	93068.5	0.0764838	0.638419
					5.88333	85001.6	0.038141	0.315554		5.93333	99623.9	0.0699219	0.57849		6.05	95615.1	0.0854028	0.706569		5.86667	89152.2	0.117815	0.974725		5.96667	78160.6	0.0383256	0.319909		5.96667	87532.6	0.0574952	0.47992		5.95	93138	0.0772873	0.645126
					5.9	85084.9	0.0391584	0.323972		5.95	98848.7	0.0615967	0.509612		6.06667	95169.4	0.0803435	0.664711		5.88333	88397.4	0.108351	0.896426		5.98333	78667.6	0.045061	0.37613		5.98333	88060.8	0.0638764	0.533184		5.96667	93447.7	0.0808692	0.675025
					5.91667	84839.8	0.0361641	0.299199		5.96667	99457	0.0681293	0.563659		6.08333	94747.5	0.0755542	0.625088		5.9	88058.5	0.104101	0.861269		6	78295.7	0.0401203	0.334889		6	88190.1	0.0654383	0.546222		5.98333	93746.4	0.0843241	0.703864
					5.93333	84756.3	0.0351451	0.290769		5.98333	99312.8	0.0665805	0.550845		6.1	94831.4	0.076507	0.632971		5.91667	88151.2	0.105264	0.870891		6.01667	78100.7	0.0375299	0.313267		6.01667	88057.2	0.0638324	0.532817		6	93597.8	0.0826062	0.689524
					5.95	84477.3	0.0317376	0.262577		6	99153.6	0.0648702	0.536695		6.11667	95497.1	0.0840633	0.695487		5.93333	87765.5	0.100427	0.830871		6.03333	78587.5	0.043997	0.367248		6.03333	87850	0.0613293	0.511923		6.01667	93620.4	0.0828676	0.691706
					5.96667	84747.7	0.035039	0.289891		6.01667	98946.5	0.0626461	0.518295		6.13333	94743.9	0.0755127	0.624744		5.95	89269.7	0.119288	0.986916		6.05	79223.9	0.0524519	0.437822		6.05	88358.8	0.0674763	0.563233		6.03333	93902.8	0.0861329	0.718962
					5.98333	85074.1	0.039026	0.322877		6.03333	98830.5	0.0614006	0.50799		6.15	95062.3	0.0791273	0.65465		5.96667	88910.7	0.114787	0.949676		6.06667	78158.2	0.0382949	0.319652		6.06667	88040.7	0.0636327	0.53115		6.05	93767	0.0845624	0.705853
					6	85692	0.0465723	0.38531		6.05	100275	0.0769092	0.636298		6.16667	94388	0.0714732	0.591324		5.98333	89177.2	0.118129	0.977322		6.08333	78318.4	0.0404226	0.337413		6.08333	88161.7	0.0650952	0.543358		6.06667	93148.6	0.0774095	0.646147
					6.01667	84563.2	0.0327865	0.271255		6.06667	100090	0.0749293	0.619918		6.18333	94811.8	0.0762845	0.63113		6	88192	0.105776	0.875123		6.1	78658.8	0.0449439	0.375153		6.1	87154.9	0.0529312	0.441823		6.08333	92758.4	0.0728967	0.608478
					6.03333	84556.7	0.0327068	0.270595		6.08333	99224.2	0.0656292	0.542975		6.2	95095.8	0.0795078	0.657798		6.01667	88531.2	0.110029	0.910308		6.11667	77900.1	0.0348652	0.291024		6.11667	88211.7	0.0656993	0.5484		6.1	93496.7	0.0814366	0.679761
					6.05	84407.8	0.0308877	0.255545		6.1	98987.5	0.0630868	0.52194		6.21667	95598.7	0.0852171	0.705033		6.03333	88286.1	0.106956	0.884883		6.13333	78378.4	0.0412192	0.344062		6.13333	88447.1	0.0685428	0.572135		6.11667	93513.2	0.0816276	0.681356
					6.06667	85344.1	0.0423241	0.350163		6.11667	99681.2	0.0705365	0.583575		6.23333	94512.8	0.0728896	0.603043		6.05	89212.9	0.118576	0.981025		6.15	78445.7	0.042114	0.351531		6.15	88691.2	0.0714918	0.596751		6.13333	94357.9	0.0913971	0.762903
					6.08333	84878.2	0.0366337	0.303084		6.13333	100282	0.0769941	0.637001		6.25	95625.9	0.0855259	0.707588		6.06667	88697.1	0.112109	0.927519		6.16667	78354	0.0408956	0.34136		6.16667	87586.4	0.0581448	0.485342		6.15	94008.6	0.0873578	0.729186
					6.1	84250.7	0.0289697	0.239677		6.15	99483.4	0.0684122	0.565999		6.26667	95675.7	0.0860911	0.712264		6.08333	88617.5	0.11111	0.919255		6.18333	78665	0.0450271	0.375846		6.18333	88282.6	0.0665552	0.555544		6.16667	92390.9	0.0686458	0.572995
					6.11667	84940.1	0.0373899	0.30934		6.16667	99410.1	0.0676254	0.55949		6.28333	95065.2	0.0791609	0.654928		6.1	88899.2	0.114642	0.948476		6.2	78399.8	0.0415031	0.346432		6.2	87790.5	0.0606101	0.50592		6.18333	93340.8	0.0796333	0.664709
					6.13333	84152.4	0.0277691	0.229744		6.18333	99782.8	0.0716282	0.592607		6.3	94893.3	0.0772089	0.638778		6.11667	88652.1	0.111544	0.922842		6.21667	78444.6	0.042099	0.351405		6.21667	88136.7	0.0647935	0.540839		6.2	93608.9	0.0827346	0.690596
					6.15	84140.3	0.0276207	0.228517		6.2	99709.8	0.0708446	0.586123		6.31667	95018.8	0.0786341	0.650569		6.13333	89462.6	0.121707	1.00692		6.23333	78520.1	0.0431013	0.359772		6.23333	88279.4	0.0665168	0.555224		6.21667	93127.8	0.0771698	0.644146
					6.16667	85418.2	0.0432284	0.357645		6.21667	99350.6	0.0669862	0.554201		6.33333	94883.7	0.0771004	0.63788		6.15	89613.9	0.123604	1.02262		6.25	77532.1	0.0299768	0.25022		6.25	88207	0.0656428	0.547929		6.23333	93428.8	0.080651	0.673204
					6.18333	85322.8	0.0420633	0.348005		6.23333	100012	0.0740844	0.612928		6.35	94962.7	0.0779974	0.645301		6.16667	87990.4	0.103248	0.854208		6.26667	78822.1	0.0471141	0.393267		6.26667	87957.1	0.0626238	0.522728		6.25	93853.7	0.0855655	0.714226
					6.2	84543.9	0.0325507	0.269304		6.25	99460.5	0.0681669	0.56397		6.36667	94637	0.0742997	0.614709		6.18333	88411.6	0.108529	0.897897		6.28333	77973.1	0.0358353	0.299122		6.28333	88366.6	0.0675704	0.564018		6.26667	94490.3	0.092929	0.77569
					6.21667	84425.6	0.0311056	0.257348		6.26667	99998.1	0.0739401	0.611734		6.38333	94828.5	0.0764734	0.632693		6.2	89038.3	0.116387	0.962913		6.3	78094.3	0.0374459	0.312565		6.3	88572.3	0.070055	0.584758		6.28333	93507.7	0.0815633	0.680819
					6.23333	84438.7	0.0312662	0.258677		6.28333	99461.9	0.0681816	0.564091		6.4	94513	0.0728925	0.603067		6.21667	88826.5	0.113731	0.940937		6.31667	78473.7	0.0424856	0.354632		6.31667	88550.6	0.0697939	0.582578		6.3	94259.7	0.0902621	0.753429
					6.25	84847.4	0.0362576	0.299973		6.3	99342.9	0.0669035	0.553517		6.41667	94515.5	0.0729205	0.603298		6.23333	88446.5	0.108966	0.901518		6.33333	78183.6	0.0386323	0.322469		6.33333	88279.1	0.0665137	0.555198		6.31667	93686.6	0.0836327	0.698093
					6.26667	85156.7	0.0400342	0.331218		6.31667	100202	0.0761267	0.629824		6.43333	94771.1	0.0758223	0.627306		6.25	88257.3	0.106594	0.881893		6.35	78545.9	0.0434453	0.362643		6.35	87625.1	0.0586127	0.489247		6.33333	93755.2	0.0844263	0.704717
					6.28333	85029.7	0.0384833	0.318387		6.33333	99223.7	0.0656238	0.54293		6.45	95515.2	0.0842692	0.69719		6.26667	88311.6	0.107274	0.887521		6.36667	78074.8	0.0371861	0.310397		6.36667	88079.6	0.0641027	0.535073		6.35	92416.4	0.0689414	0.575462
					6.3	85604.5	0.0455036	0.376468		6.35	99971.2	0.0736511	0.609343		6.46667	94564.1	0.0734717	0.607859		6.28333	88819.9	0.113647	0.940248		6.38333	78493.9	0.0427537	0.356871		6.38333	87937.1	0.0623817	0.520708		6.36667	93421.9	0.080571	0.672536
					6.31667	84313.2	0.0297328	0.245991		6.36667	100146	0.0755292	0.624881		6.48333	94532.5	0.0731133	0.604893		6.3	88793.1	0.113311	0.937468		6.4	77957.7	0.0356305	0.297412		6.4	87887.6	0.0617835	0.515714		6.38333	93884.5	0.0859215	0.717197
					6.33333	84739.9	0.0349445	0.289109		6.38333	100323	0.077427	0.640583		6.5	95895	0.0885806	0.73286		6.31667	88867	0.114239	0.94514		6.41667	78979.8	0.0492092	0.410755		6.41667	88202.5	0.0655876	0.547468		6.4	93774.9	0.0846545	0.706622
					6.35	84460.4	0.0315308	0.260866		6.4	99819.3	0.0720198	0.595846		6.51667	95082.5	0.0793566	0.656547		6.33333	88132.6	0.10503	0.868955		6.43333	77498.6	0.0295317	0.246505		6.43333	88534.4	0.0695977	0.580941		6.41667	93534	0.0818674	0.683357
					6.36667	84725.2	0.0347643	0.287618		6.41667	99859.6	0.0724534	0.599434		6.53333	95716	0.086548	0.716043		6.35	89131.6	0.117556	0.972583		6.45	78223.1	0.0391566	0.326845		6.45	88592.1	0.070295	0.586761		6.43333	93295.1	0.0791045	0.660295
					6.38333	84630.8	0.0336117	0.278082		6.43333	99944.3	0.0733621	0.606952		6.55	94289.8	0.0703589	0.582105		6.36667	88990.3	0.115785	0.957929		6.46667	78507.2	0.0429304	0.358345		6.46667	88133.5	0.0647542	0.540511		6.45	93830.7	0.085299	0.712002
					6.4	83902.8	0.0247212	0.204527		6.45	99940.4	0.0733205	0.606607		6.56667	95275.7	0.0815504	0.674697		6.38333	88481.9	0.10941	0.905192		6.48333	78610	0.0442966	0.369749		6.48333	87399.3	0.0558846	0.466475		6.46667	93713.2	0.0839405	0.700662
					6.41667	85747.6	0.0472514	0.390929		6.46667	99413.6	0.0676629	0.559801		6.58333	96140.1	0.091363	0.75588		6.4	88854.6	0.114084	0.943856		6.5	79213.9	0.0523188	0.436712		6.5	88084	0.0641561	0.535519		6.48333	93438	0.0807576	0.674094
					6.43333	84867.5	0.036503	0.302003		6.48333	100219	0.0763144	0.631377		6.6	95652.3	0.0858257	0.710068		6.41667	88410.6	0.108516	0.897795		6.51667	78093.3	0.0374324	0.312452		6.51667	87997.4	0.0631106	0.526792		6.5	93954.1	0.086727	0.723921
					6.45	85094.5	0.039275	0.324936		6.5	99584.7	0.0695001	0.575		6.61667	94507.1	0.0728251	0.602509		6.43333	88762.4	0.112928	0.934292		6.53333	78052.8	0.0368946	0.307964		6.53333	87502.7	0.0571331	0.476897		6.51667	93407.3	0.0804019	0.671125
					6.46667	85094.8	0.0392781	0.324962		6.51667	99057.9	0.0638427	0.528194		6.63333	94572.8	0.0735705	0.608676		6.45	88692.2	0.112047	0.927009		6.55	78784.1	0.0466094	0.389054		6.55	87346.5	0.0552459	0.461144		6.53333	92991.6	0.0755946	0.630997
					6.48333	84805	0.0357395	0.295686		6.53333	99944.2	0.0733616	0.606948		6.65	94921.5	0.0775297	0.641432		6.46667	89198.4	0.118394	0.979517		6.56667	77983.6	0.0359753	0.30029		6.56667	87895.8	0.0618829	0.516544		6.55	92748.4	0.0727811	0.607513
					6.5	84527.4	0.0323488	0.267633		6.55	99871.2	0.0725775	0.60046		6.66667	95797.7	0.0874754	0.723717		6.48333	88343.6	0.107676	0.890846		6.58333	78227.5	0.0392148	0.32733		6.58333	87901.4	0.0619503	0.517106		6.56667	93320	0.079393	0.662703
					6.51667	85323.1	0.0420672	0.348038		6.56667	100380	0.0780429	0.645678		6.68333	96364.9	0.0939145	0.776989		6.5	89671.7	0.124328	1.02861		6.6	78873.7	0.0477991	0.398985		6.6	88520	0.0694243	0.579493		6.58333	93556.8	0.0821316	0.685563
					6.53333	84887.5	0.0367469	0.304021		6.58333	99638.9	0.0700821	0.579815		6.7	95550	0.0846643	0.700459		6.51667	88955.4	0.115346	0.954304		6.61667	78648.2	0.0448043	0.373987		6.61667	87561.5	0.0578441	0.482832		6.6	93745.9	0.0843186	0.703818
					6.55	84953.6	0.0375541	0.310699		6.6	100100	0.0750333	0.620778		6.71667	95273.5	0.0815246	0.674483		6.53333	87992.4	0.103273	0.854417		6.63333	77950.4	0.035534	0.296607		6.63333	87957.6	0.0626293	0.522774		6.61667	93458.2	0.0809914	0.676045
					6.56667	85447.9	0.0435916	0.360649		6.61667	99840.5	0.0722473	0.597729		6.73333	95708.9	0.0864679	0.715381		6.55	88030.7	0.103753	0.858389		6.65	79215.4	0.0523383	0.436874		6.65	88409.6	0.0680898	0.568354		6.63333	93098.9	0.0768353	0.641354
					6.58333	85154.8	0.0400116	0.331031		6.63333	99063.7	0.0639047	0.528708		6.75	95198.2	0.0806708	0.66742		6.56667	88737.9	0.11262	0.93175		6.66667	78295.7	0.0401212	0.334897		6.66667	88698.1	0.0715754	0.597449		6.65	93312.6	0.0793064	0.66198
					6.6	85164.2	0.0401266	0.331982		6.65	100292	0.0770997	0.637874		6.76667	95226.9	0.080996	0.67011		6.58333	88586.5	0.110721	0.91604		6.68333	78654.8	0.0448916	0.374716		6.68333	88220.6	0.0658068	0.549297		6.66667	93977	0.086992	0.726133
					6.61667	84932.2	0.0372924	0.308534		6.66667	99577	0.0694184	0.574324		6.78333	95976.2	0.0895015	0.740479		6.6	88673.2	0.111809	0.925039		6.7	78708	0.0455982	0.380614		6.7	88174.6	0.0652504	0.544653		6.68333	93314.5	0.0793287	0.662166
					6.63333	84902.4	0.0369283	0.305522		6.68333	100313	0.0773263	0.639749		6.8	95471.1	0.0837684	0.693047		6.61667	88607.8	0.110989	0.918252		6.71667	78608.5	0.0442761	0.369578		6.71667	88227.7	0.065892	0.550009		6.7	93912	0.0862401	0.719857
					6.65	85116.7	0.0395463	0.327182		6.7	99340.8	0.0668806	0.553328		6.81667	95294.3	0.0817612	0.676441		6.63333	88392.9	0.108294	0.895959		6.73333	79351.3	0.0541446	0.451952		6.73333	88093.5	0.0642714	0.536482		6.71667	93540	0.0819374	0.683942
					6.66667	85050.1	0.0387327	0.32045		6.71667	99623	0.0699123	0.57841		6.83333	95634.7	0.0856258	0.708414		6.65	88869.8	0.114274	0.945431		6.75	78182.1	0.0386112	0.322293		6.75	87776.2	0.060438	0.504484		6.73333	93877.5	0.0858409	0.716525
					6.68333	84941.8	0.0374102	0.309508		6.73333	99740.2	0.0711711	0.588825		6.85	95248.6	0.0812429	0.672153		6.66667	88198.9	0.105862	0.875832		6.76667	78108.4	0.037632	0.314119		6.76667	88743.3	0.0721216	0.602008		6.75	94116.6	0.0886067	0.739611
					6.7	84594.3	0.0331665	0.274399		6.75	100231	0.0764402	0.632418		6.86667	95781.4	0.0872911	0.722191		6.68333	88247.4	0.10647	0.880868		6.78333	78470	0.0424364	0.354222		6.78333	88471.6	0.0688389	0.574607		6.76667	93076.8	0.0765797	0.63922
					6.71667	84998.1	0.0380974	0.315194		6.76667	99069.1	0.0639631	0.52919		6.88333	95436.6	0.0833765	0.689804		6.7	88383.5	0.108177	0.894986		6.8	78402	0.041533	0.346681		6.8	88606.7	0.0704713	0.588232		6.78333	93504.7	0.0815292	0.680535
					6.73333	86094.7	0.0514905	0.426		6.78333	99376.8	0.0672673	0.556528		6.9	94744.3	0.0755183	0.624791		6.71667	88264.2	0.106681	0.882609		6.81667	78762	0.0463152	0.386599		6.81667	88392.4	0.067882	0.56662		6.8	92740.7	0.0726918	0.606768
					6.75	85859.9	0.0486224	0.402272		6.8	99292	0.0663566	0.548992		6.91667	95447.5	0.0835007	0.690832		6.73333	88176.1	0.105576	0.873466		6.83333	78920.2	0.0484177	0.404149		6.83333	87703.5	0.0595593	0.497149		6.81667	94415.7	0.0920663	0.768489
					6.76667	84973.8	0.0378011	0.312742		6.81667	100250	0.0766469	0.634128		6.93333	94931	0.0776369	0.642319		6.75	88748	0.112747	0.932799		6.85	79320.3	0.0537322	0.448509		6.85	87418.1	0.056111	0.468365		6.83333	94475.3	0.0927556	0.774242
					6.78333	84534.1	0.0324303	0.268307		6.83333	98842.1	0.0615254	0.509023		6.95	95137.3	0.0799788	0.661694		6.76667	88727.7	0.112492	0.930688		6.86667	78559	0.0436184	0.364088		6.86667	88449.2	0.0685687	0.572351		6.85	94467.2	0.0926622	0.773463
					6.8	85569.9	0.0450813	0.372974		6.85	98959	0.0627803	0.519405		6.96667	95842.2	0.0879805	0.727895		6.78333	88585.8	0.110713	0.91597		6.88333	78628.1	0.0445366	0.371752		6.88333	89095.5	0.0763764	0.637523		6.86667	92951.9	0.0751344	0.627156
					6.81667	85750.6	0.0472883	0.391233		6.86667	100146	0.0755307	0.624894		6.98333	94695.1	0.0749588	0.620162		6.8	89395.9	0.12087	1		6.9	78013.5	0.0363716	0.303598		6.9	88350.9	0.067381	0.562438		6.88333	93511.3	0.0816049	0.681166
					6.83333	85302.7	0.0418182	0.345977		6.88333	99730.7	0.0710682	0.587973		7	93639.9	0.0629809	0.521064		6.81667	88887.2	0.114492	0.947232		6.91667	78943.8	0.0487306	0.406761		6.91667	87680.6	0.0592826	0.494839		6.9	93191.1	0.0779011	0.65025
					6.85	85205.1	0.0406257	0.336111		6.9	99390.4	0.0674142	0.557742		7.01667	95309.5	0.0819334	0.677865		6.83333	88513.2	0.109802	0.908434		6.93333	78536.6	0.043321	0.361606		6.93333	87671.8	0.0591763	0.493952		6.91667	93879.5	0.0858642	0.716719
					6.86667	84098.7	0.0271131	0.224317		6.91667	99444.3	0.0679931	0.562532		7.03333	94934.9	0.0776809	0.642683		6.85	89267.6	0.119262	0.986696		6.95	79120.2	0.0510745	0.426325		6.95	88810.2	0.0729294	0.608751		6.93333	93605.8	0.0826979	0.69029
					6.88333	84802.3	0.0357067	0.295415		6.93333	100146	0.0755307	0.624894		7.05	95239.5	0.0811388	0.671292		6.86667	87917.5	0.102334	0.846644		6.96667	78879.9	0.0478823	0.399679		6.96667	88488.7	0.0690457	0.576333		6.95	93699.9	0.0837865	0.699376
					6.9	85889.1	0.0489792	0.405223		6.95	99957.7	0.0735062	0.608144		7.06667	94869	0.0769336	0.6365		6.88333	88130.7	0.105007	0.868758		6.98333	77630.1	0.0312781	0.261082		6.98333	88718.2	0.0718186	0.599479		6.96667	93800.6	0.0849511	0.709098
					6.91667	84984	0.0379256	0.313773		6.96667	99455.5	0.0681128	0.563523		7.08333	94987	0.0782728	0.64758		6.9	88539.2	0.110129	0.911137		7	78235.5	0.0393216	0.328222		7	88045.9	0.0636964	0.531681		6.98333	92245	0.0669582	0.558909
					6.93333	85008.1	0.0382198	0.316206		6.98333	98959.1	0.0627818	0.519417		7.1	95781.3	0.0872898	0.722181		6.91667	89336.9	0.12013	0.993884		7.01667	78592.9	0.0440686	0.367846		7.01667	88243.8	0.066087	0.551636		7	93507.4	0.08156	0.680792
					6.95	85529.9	0.0445926	0.368931		7	98897.8	0.0621236	0.513971		7.11667	95489.8	0.08398	0.694797		6.93333	88581.5	0.110658	0.915518		7.03333	78323.1	0.0404854	0.337937		7.03333	87925.5	0.0622415	0.519538		7.01667	94006.5	0.0873326	0.728976
					6.96667	84970.1	0.0377563	0.312371		7.01667	99561.1	0.0692474	0.572909		7.13333	95350.1	0.0823952	0.681686		6.95	88398.1	0.10836	0.896499		7.05	78126.8	0.0378773	0.316166		7.05	87986.1	0.0629736	0.525648		7.03333	93214.5	0.0781726	0.652516
					6.98333	85153.1	0.0399913	0.330863		7.03333	99447.7	0.0680291	0.56283		7.15	95309.3	0.0819313	0.677848		6.96667	87844.5	0.101419	0.839075		7.06667	78602.7	0.044199	0.368934		7.06667	88046.4	0.0637022	0.53173		7.05	94229.7	0.0899149	0.750531
					7	85350.8	0.0424054	0.350835		7.05	99313	0.0665823	0.55086		7.16667	94884.3	0.0771073	0.637938		6.98333	87793.9	0.100783	0.833818		7.08333	77765.1	0.0330718	0.276055		7.08333	87816.8	0.0609282	0.508575		7.06667	93650	0.083209	0.694556
					7.01667	84715.8	0.0346501	0.286673		7.06667	99408.9	0.0676128	0.559386		7.18333	95618.3	0.0854388	0.706867		7	87686	0.0994304	0.822624		7.1	79222	0.0524264	0.43761		7.1	88495.7	0.0691302	0.577039
					7.03333	84521.4	0.0322758	0.267029		7.08333	99890.4	0.0727833	0.602163		7.2	95578.2	0.0849841	0.703105		7.01667	88708.4	0.11225	0.928686		7.11667	79174.9	0.0518006	0.432386		7.11667	88485	0.069001	0.57596
					7.05	85154.2	0.0400048	0.330975		7.1	99442.2	0.0679699	0.56234		7.21667	95469.4	0.0837484	0.692882		7.03333	88572	0.11054	0.914535		7.13333	78932.3	0.0485775	0.405483		7.13333	88182	0.0653402	0.545402
					7.06667	85542.2	0.0447426	0.370172		7.11667	99988.5	0.0738368	0.610879		7.23333	94801.1	0.0761621	0.630117							7.15	78784.5	0.0466148	0.389099		7.15	88246.1	0.0661145	0.551866
					7.08333	85546.4	0.0447938	0.370596		7.13333	98951.3	0.0626981	0.518724		7.25	94397.8	0.0715838	0.592239							7.16667	78949.9	0.0488118	0.407438		7.16667	88842.1	0.0733149	0.611969
					7.1	84828.4	0.0360246	0.298045		7.15	99350.2	0.0669822	0.554169		7.26667	95943.6	0.0891323	0.737424							7.18333	78470.3	0.04244	0.354252		7.18333	88399.4	0.0679669	0.567328
					7.11667	84876	0.0366068	0.302861		7.16667	99309.8	0.0665477	0.550574		7.28333	95585.4	0.0850655	0.703778							7.2	79099.6	0.0508009	0.424042		7.2	87615	0.0584898	0.488221
					7.13333	85136.5	0.0397885	0.329185		7.18333	99544.3	0.0690671	0.571418		7.3	94666	0.0746295	0.617437							7.21667	78498.7	0.0428178	0.357405		7.21667	88317.5	0.0669768	0.559063
					7.15	85375.1	0.0427027	0.353295		7.2	99636.6	0.070058	0.579615		7.31667	95016.1	0.0786031	0.650313							7.23333	78886.4	0.0479682	0.400397		7.23333	87769.8	0.0603605	0.503837
					7.16667	85659.5	0.0461758	0.38203		7.21667	99423.2	0.0677666	0.560658		7.33333	95254.2	0.0813056	0.672671							7.25	78268.9	0.0397644	0.331918		7.25	88562.8	0.069941	0.583806
					7.18333	85477.5	0.0439524	0.363635		7.23333	100736	0.0818631	0.677284		7.35	95574.8	0.0849454	0.702785							7.26667	78754.6	0.0462175	0.385783		7.26667	88027.7	0.0634761	0.529843
					7.2	85363.4	0.0425594	0.352109		7.25	100688	0.0813488	0.673029		7.36667	95279.7	0.0815954	0.675069							7.28333	77965.1	0.0357292	0.298236		7.28333	88273.9	0.06645	0.554666
					7.21667	84587.9	0.0330874	0.273744		7.26667	99455.8	0.0681157	0.563546		7.38333	95753.6	0.086975	0.719576							7.3	78304.8	0.0402419	0.335904		7.3	87875	0.0616311	0.514443
					7.23333	85764.8	0.0474621	0.392672		7.28333	99694.3	0.070678	0.584745		7.4	96204.6	0.0920946	0.761933							7.31667	78710.2	0.0456276	0.380859		7.31667	88357.1	0.0674559	0.563062
					7.25	85320.8	0.0420389	0.347803		7.3	99817.3	0.0719986	0.595671		7.41667	95535.8	0.0845027	0.699122							7.33333	79111.7	0.0509611	0.425378		7.33333	88543.9	0.0697127	0.5819
					7.26667	85433.5	0.0434154	0.359192		7.31667	100616	0.0805731	0.666611		7.43333	94411.1	0.0717357	0.593496							7.35	78946.7	0.0487685	0.407077		7.35	88269.2	0.0663935	0.554195
					7.28333	85035.9	0.0385595	0.319017		7.33333	99561.3	0.0692492	0.572924		7.45	95752.4	0.0869619	0.719468							7.36667	79448.5	0.0554357	0.462728		7.36667	88438.9	0.0684434	0.571306
					7.3	84885.1	0.036718	0.303782		7.35	99245.7	0.0658602	0.544886		7.46667	95011.3	0.0785484	0.64986							7.38333	80027.9	0.063132	0.526971		7.38333	87956.1	0.0626116	0.522627
					7.31667	85065.7	0.0389232	0.322026		7.36667	99169.1	0.0650375	0.53808		7.48333	94769.7	0.0758066	0.627176							7.4	78880.3	0.0478874	0.399722		7.4	87862.3	0.0614781	0.513166
					7.33333	85157.3	0.0400419	0.331282		7.38333	100456	0.0788572	0.652415		7.5	95004.1	0.0784665	0.649182							7.41667	78923.3	0.0484585	0.404489		7.41667	87236.3	0.0539152	0.450037
					7.35	84751.6	0.0350872	0.290289		7.4	100416	0.0784251	0.64884		7.51667	95877.3	0.0883791	0.731193							7.43333	78358	0.0409488	0.341805		7.43333	89265.9	0.0784348	0.654705
					7.36667	85217.4	0.0407758	0.337353		7.41667	100156	0.0756353	0.625759		7.53333	94875.1	0.0770027	0.637072							7.45	78469.2	0.0424264	0.354138		7.45	87683.5	0.0593178	0.495133
					7.38333	85602.8	0.0454828	0.376296		7.43333	100345	0.0776606	0.642515		7.55	95483.4	0.083908	0.694202							7.46667	79421.1	0.0550713	0.459687		7.46667	88562.9	0.0699415	0.58381
					7.4	84540.4	0.0325075	0.268947		7.45	99734.3	0.0711073	0.588297		7.56667	95912.3	0.0887772	0.734486							7.48333	78980.1	0.0492125	0.410783		7.48333	88182	0.0653408	0.545408
					7.41667	85432.1	0.0433977	0.359045		7.46667	99846.1	0.0723074	0.598226		7.58333	95467.3	0.0837256	0.692693							7.5	78949.5	0.0488064	0.407393		7.5	89089.2	0.0763001	0.636887
					7.43333	85271.1	0.0414318	0.342781		7.48333	99846.1	0.0723075	0.598227		7.6	95536.2	0.0845076	0.699163							7.51667	78384.7	0.0413026	0.344758		7.51667	88782.7	0.0725975	0.605981
					7.45	85882.2	0.0488956	0.404532		7.5	99882.6	0.0726995	0.60147		7.61667	95244.7	0.0811983	0.671784							7.53333	78598.7	0.0441457	0.36849		7.53333	87801.6	0.0607443	0.50704
					7.46667	84982.8	0.0379106	0.313649		7.51667	100529	0.0796455	0.658937		7.63333	95085.5	0.0793914	0.656835							7.55	78417.4	0.0417372	0.348385		7.55	88380.1	0.067733	0.565376
					7.48333	84919.8	0.0371414	0.307284		7.53333	99778.7	0.0715842	0.592242		7.65	95257.9	0.0813483	0.673025							7.56667	78728.5	0.0458706	0.382888		7.56667	88249.6	0.0661574	0.552224
					7.5	85910.9	0.0492461	0.407431		7.55	100167	0.0757586	0.626779		7.66667	95224.5	0.080969	0.669887							7.58333	78503.9	0.0428871	0.357984		7.58333	88339.8	0.0672468	0.561317
					7.51667	85773.1	0.0475634	0.39351		7.56667	99946.1	0.0733823	0.607119		7.68333	95471.5	0.0837724	0.69308							7.6	78591.6	0.0440521	0.367708		7.6	88179.4	0.0653094	0.545146
					7.53333	84737.1	0.0349103	0.288826		7.58333	99449.6	0.0680501	0.563004		7.7	95846.9	0.0880344	0.728341							7.61667	78967.3	0.0490422	0.409361		7.61667	88275	0.0664639	0.554782
					7.55	84941.1	0.0374013	0.309435		7.6	100577	0.0801576	0.663173		7.71667	95342	0.0823025	0.680919							7.63333	78860.9	0.0476298	0.397572		7.63333	88002.9	0.063177	0.527346
					7.56667	84911.5	0.0370402	0.306447		7.61667	99803.8	0.0718532	0.594468		7.73333	96287.2	0.093032	0.769688							7.65	78479.1	0.0425576	0.355233		7.65	88282.8	0.0665574	0.555563
					7.58333	84912.8	0.0370553	0.306572		7.63333	99588.4	0.06954	0.57533		7.75	95772	0.0871838	0.721304							7.66667	78167	0.0384115	0.320625		7.66667	88333.6	0.0671721	0.560693
					7.6	85628.1	0.0457925	0.378859		7.65	99701.7	0.0707571	0.5854		7.76667	96173.9	0.091746	0.759049							7.68333	78016.2	0.0364079	0.303901		7.68333	88261.8	0.0663043	0.55345
					7.61667	85395.2	0.0429471	0.355318		7.66667	99745.9	0.0712321	0.58933		7.78333	95143.3	0.0800468	0.662257							7.7	78840.3	0.0473552	0.395279		7.7	88518.7	0.0694075	0.579353
					7.63333	85511.4	0.0443664	0.36706		7.68333	100023	0.0742088	0.613957		7.8	95286.6	0.0816739	0.675718							7.71667	78252.6	0.0395484	0.330116		7.71667	88153.8	0.0649995	0.542559
					7.65	84842.3	0.0361949	0.299454		7.7	100412	0.0783831	0.648492		7.81667	95881.3	0.088425	0.731573							7.73333	78909.6	0.0482768	0.402972		7.73333	88247.6	0.0661326	0.552017
					7.66667	85817.2	0.0481016	0.397962		7.71667	100818	0.082741	0.684547		7.83333	95055.2	0.0790465	0.653981							7.75	79000.9	0.049489	0.413091		7.75	88399	0.0679613	0.567281
					7.68333	85385.5	0.0428295	0.354344		7.73333	100560	0.079976	0.661671		7.85	96068.8	0.0905531	0.749179							7.76667	78392.4	0.0414056	0.345617		7.76667	87716	0.0597101	0.498407
					7.7	85297.7	0.0417566	0.345468		7.75	99647.9	0.0701796	0.580622		7.86667	95386.5	0.0828077	0.685099							7.78333	77874.4	0.0345245	0.28818		7.78333	88954.9	0.0746776	0.623343
					7.71667	84208.5	0.0284542	0.235412		7.76667	100412	0.0783825	0.648488		7.88333	96062	0.0904763	0.748544							7.8	78726.9	0.0458492	0.382709		7.8	88232.4	0.0659497	0.55049
					7.73333	85370.8	0.04265	0.352859		7.78333	98708.9	0.0600945	0.497184		7.9	95892.2	0.088548	0.73259							7.81667	78767.2	0.0463849	0.38718		7.81667	88256.9	0.0662454	0.552959
					7.75	85264.1	0.0413461	0.342071		7.8	99880.7	0.0726795	0.601305		7.91667	95592.5	0.0851463	0.704447							7.83333	78519.2	0.0430906	0.359683		7.83333	88065	0.0639263	0.533601
					7.76667	84819.8	0.0359201	0.29718		7.81667	99921.1	0.0731135	0.604895		7.93333	94994.4	0.0783569	0.648276							7.85	79399.1	0.0547792	0.457249		7.85	89868.4	0.0857139	0.715464
					7.78333	84294.9	0.029509	0.244139		7.83333	100029	0.0742708	0.61447		7.95	95707.5	0.0864522	0.715251							7.86667	79215.2	0.0523356	0.436852		7.86667	88552.6	0.0698174	0.582774
					7.8	84589.8	0.0331109	0.273939		7.85	100681	0.0812761	0.672427		7.96667	95655.7	0.0858637	0.710383							7.88333	78644.5	0.0447545	0.373571		7.88333	88979.2	0.0749715	0.625796
					7.81667	86291.2	0.0538908	0.445859		7.86667	100754	0.0820543	0.678866		7.98333	95597.7	0.0852049	0.704932							7.9	78257.3	0.0396111	0.330639		7.9	88034.5	0.0635583	0.530529
					7.83333	84813.5	0.0358431	0.296543		7.88333	99799.9	0.0718116	0.594124		8	95710.9	0.0864904	0.715567							7.91667	78499.9	0.0428332	0.357534		7.91667	88508.7	0.0692875	0.578351
					7.85	85056.5	0.038811	0.321098		7.9	99105.5	0.0643537	0.532422		8.01667	94945	0.077796	0.643635							7.93333	79037.2	0.0499717	0.41712		7.93333	88728	0.0719367	0.600464
					7.86667	85201.1	0.0405768	0.335707		7.91667	100087	0.0748906	0.619597		8.03333	95390.5	0.0828536	0.685478							7.95	79005	0.0495438	0.413548		7.95	88820.7	0.0730561	0.609809
					7.88333	84945	0.0374486	0.309826		7.93333	99680.5	0.0705294	0.583516		8.05	94607.4	0.0739641	0.611932							7.96667	78884.4	0.0479417	0.400175		7.96667	88483	0.0689763	0.575754
					7.9	85291.5	0.0416813	0.344845		7.95	99944.2	0.0733614	0.606946		8.06667	94896.6	0.0772464	0.639088							7.98333	78749.4	0.046148	0.385203		7.98333	88685	0.0714173	0.596129
					7.91667	84651.1	0.0338597	0.280134		7.96667	99218.6	0.0655688	0.542475		8.08333	94909.9	0.0773975	0.640338							8	78404.8	0.0415705	0.346994		8	88176.8	0.0652768	0.544874
					7.93333	84412.2	0.0309419	0.255993		7.98333	99903.8	0.0729273	0.603354		8.1	95429.2	0.0832926	0.689111							8.01667	78541.4	0.043385	0.36214		8.01667	87970	0.0627785	0.52402
					7.95	85192.2	0.0404688	0.334813		8	99996.1	0.0739193	0.611562		8.11667	95621.1	0.0854709	0.707132							8.03333	78198.4	0.0388289	0.32411		8.03333	88169.1	0.0651845	0.544103
					7.96667	85608.5	0.0455529	0.376876		8.01667	99819	0.0720166	0.59582		8.13333	96499.1	0.0954377	0.789591							8.05	78607.3	0.0442599	0.369443		8.05	88102.2	0.0643768	0.537361
					7.98333	85699.5	0.0466635	0.386064		8.03333	100424	0.0785097	0.64954		8.15	95840.9	0.087966	0.727775							8.06667	79005.1	0.0495448	0.413557		8.06667	88281.8	0.0665455	0.555464
					8	84983.4	0.0379177	0.313707		8.05	100168	0.0757601	0.626792		8.16667	95476.7	0.0838321	0.693574							8.08333	78718.7	0.0457397	0.381795		8.08333	87994.8	0.0630788	0.526527
					8.01667	85349.6	0.0423909	0.350715		8.06667	100200	0.0761109	0.629694		8.18333	96257.7	0.0926978	0.766923							8.1	78794.3	0.0467443	0.39018		8.1	89058.1	0.0759248	0.633753
					8.03333	84699.7	0.0344536	0.285048		8.08333	100316	0.0773528	0.639969		8.2	95746.4	0.0868935	0.718902							8.11667	78740.3	0.0460273	0.384196		8.11667	88818.1	0.0730255	0.609553
					8.05	85194.2	0.0404923	0.335008		8.1	100347	0.0776845	0.642712		8.21667	95654.9	0.0858552	0.710312							8.13333	78501.2	0.0428506	0.357679		8.13333	87643.2	0.0588305	0.491065
					8.06667	85057.1	0.0388177	0.321154		8.11667	99826.6	0.072099	0.596502		8.23333	95996.1	0.0897275	0.742349							8.15	78780.1	0.0465563	0.388611		8.15	88044.4	0.0636774	0.531523
					8.08333	84553.9	0.0326725	0.270312		8.13333	99385.9	0.0673655	0.55734		8.25	96039.9	0.0902249	0.746464							8.16667	78769.2	0.0464111	0.387399		8.16667	87646.6	0.0588726	0.491417
					8.1	84887	0.0367405	0.303967		8.15	100223	0.0763595	0.631751		8.26667	95585.5	0.0850671	0.703792							8.18333	79021.2	0.0497591	0.415346		8.18333	87549.1	0.0576943	0.481581
					8.11667	84583.6	0.0330349	0.27331		8.16667	99938.4	0.0732993	0.606432		8.28333	96084.1	0.0907265	0.750614							8.2	78347.2	0.0408044	0.3406		8.2	88440.3	0.068461	0.571452
					8.13333	85620.3	0.0456966	0.378065		8.18333	100766	0.0821873	0.679966		8.3	95547.3	0.0846335	0.700204							8.21667	78559.9	0.0436311	0.364194		8.21667	88533.4	0.069585	0.580834
					8.15	84669.9	0.0340889	0.28203		8.2	99771.1	0.0715024	0.591566		8.31667	94818.5	0.0763601	0.631755							8.23333	78977.1	0.0491724	0.410448		8.23333	89018.6	0.0754479	0.629773
					8.16667	84791.6	0.0355751	0.294326		8.21667	100617	0.080588	0.666735		8.33333	94955.3	0.0779135	0.644607							8.25	79296.6	0.053418	0.445887		8.25	88179.5	0.0653098	0.545149
					8.18333	85295	0.0417234	0.345193		8.23333	99463.7	0.0682006	0.564249												8.26667	78896.3	0.0480992	0.40149		8.26667	89512.5	0.0814145	0.679577
					8.2	85798.3	0.0478708	0.396053		8.25	100431	0.0785883	0.65019												8.28333	78049.5	0.0368501	0.307593		8.28333	88115.3	0.064535	0.538681
					8.21667	84242.8	0.0288732	0.238879		8.26667	100139	0.0754483	0.624211												8.3	79062	0.050301	0.419869		8.3	89493.6	0.0811855	0.677666
					8.23333	85356	0.0424683	0.351356		8.28333	100004	0.074002	0.612246												8.31667	78766.5	0.0463752	0.3871		8.31667	88870.4	0.0736567	0.614822
					8.25	85072.1	0.0390011	0.322671		8.3	100321	0.0774107	0.640447												8.33333	78374.3	0.0411649	0.343608		8.33333	89079.8	0.0761861	0.635935
					8.26667	85392.9	0.0429191	0.355085		8.31667	100098	0.0750149	0.620626												8.35	78701	0.0455057	0.379842		8.35	88399.3	0.0679656	0.567318
					8.28333	84293.6	0.0294938	0.244013		8.33333	100040	0.0743948	0.615496												8.36667	79030.9	0.0498874	0.416417		8.36667	88475.1	0.0688813	0.57496
					8.3	85790.2	0.0477714	0.395231		8.35	99476.5	0.0683381	0.565387												8.38333	79819.4	0.060362	0.503849		8.38333	88493.7	0.0691063	0.576839
					8.31667	85047.1	0.0386967	0.320152		8.36667	99324.4	0.0667054	0.551879												8.4	78459	0.0422902	0.353002		8.4	89414.8	0.0802333	0.669717
					8.33333	85789.6	0.0477644	0.395172		8.38333	99543.7	0.0690604	0.571362												8.41667	78829	0.0472055	0.39403		8.41667	88574.5	0.0700825	0.584987
					8.35	84997.4	0.0380892	0.315126		8.4	100410	0.0783638	0.648333												8.43333	79434.1	0.0552446	0.461134		8.43333	88854.4	0.073464	0.613213
					8.36667	85018.7	0.0383489	0.317274		8.41667	100281	0.0769802	0.636885												8.45	79389.2	0.054647	0.456145		8.45	88810.7	0.0729353	0.6088
					8.38333	85056.1	0.0388061	0.321057		8.43333	99695.6	0.070692	0.584861												8.46667	78771.4	0.0464409	0.387648		8.46667	88782.1	0.0725899	0.605917
					8.4	85317.1	0.0419937	0.347429		8.45	100179	0.0758844	0.62782												8.48333	78381.2	0.0412561	0.34437		8.48333	88769.4	0.0724367	0.604638
					8.41667	85620.3	0.0456971	0.378069		8.46667	100013	0.0741055	0.613102												8.5	79316.2	0.0536781	0.448058		8.5	88212.8	0.0657128	0.548513
					8.43333	84959.1	0.0376217	0.311258		8.48333	100092	0.0749527	0.620112												8.51667	79425.2	0.0551253	0.460137		8.51667	88744.5	0.0721356	0.602125
					8.45	84865.5	0.0364783	0.301799		8.5	99809.5	0.0719148	0.594978												8.53333	78516.2	0.0430498	0.359342		8.53333	88063.2	0.063905	0.533423
					8.46667	85009.2	0.0382337	0.316322		8.51667	100966	0.0843381	0.69776												8.55	78921.5	0.0484337	0.404282		8.55	89269.9	0.0784839	0.655115
					8.48333	84824.5	0.0359776	0.297656		8.53333	99823	0.0720598	0.596177												8.56667	79789.5	0.0599648	0.500533		8.56667	87836.5	0.0611666	0.510565
					8.5	84845.5	0.0362341	0.299778		8.55	101001	0.0847075	0.700817												8.58333	79142.7	0.0513725	0.428813		8.58333	88526.8	0.0695052	0.580169
					8.51667	84191	0.0282404	0.233643		8.56667	98698	0.0599783	0.496222												8.6	79084.9	0.0506052	0.422408		8.6	87668.6	0.0591382	0.493634
					8.53333	85704.9	0.0467305	0.386619		8.58333	100420	0.07847	0.649211												8.61667	78923.4	0.0484594	0.404497		8.61667	87553.2	0.0577442	0.481998
					8.55	84758	0.0351651	0.290934		8.6	100256	0.0767116	0.634663												8.63333	79352.2	0.0541566	0.452052		8.63333	87979.2	0.0628897	0.524948
					8.56667	85590.4	0.045331	0.37504		8.61667	99921.1	0.0731134	0.604894												8.65	78902.5	0.0481816	0.402178		8.65	88551.4	0.0698028	0.582653
					8.58333	85028.1	0.038464	0.318227		8.63333	99262.6	0.0660413	0.546384												8.66667	79277.6	0.053165	0.443774		8.66667	88483	0.0689766	0.575756
					8.6	84557.8	0.0327203	0.270707		8.65	99326.1	0.066723	0.552024												8.68333	78536.7	0.0433226	0.361619		8.68333	88650.4	0.0709995	0.592642
					8.61667	85364.9	0.0425771	0.352256		8.66667	100183	0.0759255	0.62816												8.7	78421.4	0.0417901	0.348827		8.7	88747.1	0.0721679	0.602394
					8.63333	84689	0.0343227	0.283965		8.68333	99930.7	0.0732161	0.605744												8.71667	78652.2	0.0448572	0.374428		8.71667	88189.5	0.0654311	0.546162
					8.65	84769	0.0352997	0.292047		8.7	100568	0.0800607	0.662372												8.73333	78642.8	0.0447318	0.373382		8.73333	88035	0.0635643	0.530579
					8.66667	84789.1	0.0355451	0.294078		8.71667	99466.8	0.0682344	0.564529												8.75	79658.3	0.0582227	0.485992
					8.68333	85394.3	0.0429363	0.355228		8.73333	100560	0.0799769	0.661679												8.76667	79559.3	0.0569073	0.475012
					8.7	84146.4	0.0276953	0.229134		8.75	99447.5	0.0680267	0.562811												8.78333	78734.3	0.0459471	0.383526
					8.71667	85698.3	0.0466498	0.385951		8.76667	99463.2	0.0681956	0.564208												8.8	79979.5	0.062489	0.521604
					8.73333	84621	0.0334923	0.277094		8.78333	99530.5	0.0689187	0.57019												8.81667	79142	0.0513632	0.428735
					8.75	84548	0.0326005	0.269716		8.8	100456	0.0788591	0.65243												8.83333	78941.7	0.0487022	0.406523
					8.76667	84944.6	0.0374448	0.309795		8.81667	99745.9	0.0712323	0.589331												8.85	79041.8	0.0500326	0.417628
					8.78333	85184	0.0403687	0.333985		8.83333	98950.4	0.0626887	0.518647												8.86667	79098.2	0.0507814	0.423879
					8.8	84624.3	0.0335321	0.277423		8.85	100918	0.0838242	0.693509												8.88333	79473.7	0.0557704	0.465522
					8.81667	85207.7	0.0406571	0.336371		8.86667	100854	0.0831362	0.687817												8.9	79415.1	0.0549912	0.459018
					8.83333	85546.7	0.0447981	0.370631		8.88333	100506	0.0793982	0.656891												8.91667	77967.7	0.0357637	0.298524
					8.85	84547.4	0.0325936	0.269659		8.9	101117	0.0859551	0.711139												8.93333	79332.7	0.0538973	0.449887
					8.86667	85443.2	0.0435343	0.360176		8.91667	99647.7	0.0701769	0.5806												8.95	78767.9	0.0463942	0.387258
					8.88333	85475.4	0.0439274	0.363428		8.93333	100177	0.0758622	0.627636												8.96667	79124.6	0.0511319	0.426804
					8.9	86770.6	0.059746	0.494301		8.95	99184.4	0.0652016	0.539437												8.98333	79267.5	0.0530307	0.442654
					8.91667	84813.4	0.0358414	0.29653		8.96667	100949	0.0841521	0.696221												9	79066.5	0.050361	0.420369
					8.93333	85519.2	0.0444616	0.367847		8.98333	100425	0.0785281	0.649692												9.01667	79345.7	0.054069	0.451321
					8.95	84870.1	0.0365349	0.302267		9	100341	0.0776196	0.642176												9.03333	79507.7	0.056222	0.469292
					8.96667	84985.4	0.0379426	0.313913		9.01667	100117	0.0752217	0.622337												9.05	79168.8	0.0517202	0.431715
					8.98333	85211.7	0.0407063	0.336778		9.03333	100154	0.0756147	0.625589												9.06667	78026.8	0.0365484	0.305074
					9	84945.7	0.0374575	0.3099		9.05	99846	0.0723065	0.598218												9.08333	79826.6	0.0604576	0.504647
					9.01667	85564.6	0.0450159	0.372434		9.06667	99393.5	0.0674467	0.558012												9.1	79435.7	0.0552649	0.461303
					9.03333	85245	0.0411126	0.34014		9.08333	99607.2	0.0697421	0.577003												9.11667	78885.9	0.047962	0.400345
					9.05	85197.4	0.0405312	0.33533		9.1	99214.3	0.0655227	0.542094												9.13333	78722	0.0457835	0.382161
					9.06667	85143.8	0.0398769	0.329917		9.11667	100372	0.0779532	0.644935												9.15	79723.6	0.0590903	0.493234
					9.08333	85123.3	0.0396264	0.327844		9.13333	100310	0.0772925	0.639469												9.16667	79106.5	0.0508916	0.424798
					9.1	84976.2	0.03783	0.312982		9.15	99953.8	0.0734643	0.607797												9.18333	80146	0.0647011	0.540068
					9.11667	84329.6	0.0299331	0.247648		9.16667	99258.3	0.0659954	0.546005												9.2	79055.4	0.0502126	0.419131
					9.13333	85894.4	0.0490439	0.405758		9.18333	100435	0.0786315	0.650547												9.21667	79401.6	0.0548127	0.457528
					9.15	85059	0.0388411	0.321347		9.2	100033	0.0743121	0.614812												9.23333	78983.1	0.0492533	0.411123
					9.16667	85084.8	0.039156	0.323952		9.21667	100270	0.0768564	0.635862												9.25	79449.5	0.0554483	0.462834
					9.18333	85683	0.0464623	0.3844		9.23333	99807.5	0.0718935	0.594802												9.26667	79146.6	0.0514243	0.429245
					9.2	85477.2	0.0439495	0.36361		9.25	100121	0.0752629	0.622678												9.28333	78632	0.0445889	0.372189
					9.21667	85507.5	0.0443187	0.366665		9.26667	100065	0.0746635	0.617719												9.3	78894.4	0.048074	0.40128
					9.23333	84749.7	0.0350636	0.290094		9.28333	99559.5	0.06923	0.572765												9.31667	78719.2	0.0457469	0.381855
					9.25	84894	0.0368264	0.304679		9.3	100786	0.0823984	0.681712												9.33333	79367.8	0.0543635	0.453779
					9.26667	85688.7	0.0465323	0.384979		9.31667	99792.1	0.0717279	0.593431												9.35	78944.9	0.0487455	0.406885
					9.28333	85562.5	0.0449911	0.372228		9.33333	100593	0.0803274	0.664578												9.36667	79570.2	0.057052	0.47622
					9.3	84934.4	0.0373198	0.308761		9.35	99574.7	0.0693935	0.574118												9.38333	78948.2	0.0487889	0.407247
					9.31667	85013.1	0.0382806	0.31671		9.36667	99566.9	0.0693092	0.573421												9.4	79317.8	0.0536983	0.448227
					9.33333	85767.9	0.0474992	0.392979		9.38333	100668	0.0811376	0.671281												9.41667	79488.4	0.0559656	0.467152
					9.35	85314.7	0.0419639	0.347183		9.4	99495.2	0.0685397	0.567055												9.43333	78662.8	0.0449982	0.375606
					9.36667	84468.6	0.0316312	0.261697		9.41667	100246	0.076608	0.633807												9.45	79405.7	0.0548663	0.457976
					9.38333	84934.1	0.0373166	0.308734		9.43333	100264	0.0767934	0.63534												9.46667	78578.1	0.043872	0.366205
					9.4	84638.2	0.0337018	0.278827		9.45	100108	0.0751183	0.621482												9.48333	78012.8	0.0363631	0.303527
					9.41667	85031.9	0.0385109	0.318615		9.46667	100663	0.0810784	0.670792												9.5	79161.1	0.0516173	0.430856
					9.43333	85718.4	0.046895	0.387979		9.48333	99663	0.070341	0.581957												9.51667	79248.4	0.0527764	0.440531
					9.45	85217.2	0.0407741	0.33734		9.5	99647.7	0.070177	0.5806												9.53333	78415.5	0.0417129	0.348183
					9.46667	85628.3	0.0457941	0.378872		9.51667	100069	0.0747054	0.618065												9.55	79208.4	0.0522454	0.436099
					9.48333	86128.4	0.0519019	0.429404		9.53333	100289	0.0770639	0.637578												9.56667	78983.9	0.049263	0.411204
					9.5	84436.4	0.0312372	0.258437		9.55	100439	0.0786756	0.650913												9.58333	79685	0.0585773	0.488952
					9.51667	84713	0.0346158	0.28639		9.56667	99971.1	0.0736504	0.609337												9.6	78805.9	0.0468987	0.391469
					9.53333	85325.7	0.0420993	0.348303		9.58333	100449	0.0787845	0.651814												9.61667	80099.6	0.0640852	0.534927
					9.55	84931.2	0.0372812	0.308441		9.6	100108	0.0751194	0.621491												9.63333	79231.8	0.0525559	0.43869
					9.56667	85279.7	0.0415375	0.343655		9.61667	99765.1	0.0714377	0.591031												9.65	79124.9	0.0511367	0.426844
					9.58333	85937.6	0.0495715	0.410124		9.63333	100427	0.0785489	0.649864												9.66667	79213.5	0.0523128	0.436661
					9.6	85104.1	0.0393918	0.325903		9.65	99926.9	0.0731753	0.605406												9.68333	79217	0.0523599	0.437055
					9.61667	85411.6	0.0431476	0.356976		9.66667	99601.4	0.0696803	0.576491												9.7	78905.2	0.0482185	0.402485
					9.63333	85714.8	0.0468513	0.387619		9.68333	99682.3	0.0705485	0.583674												9.71667	79240	0.0526658	0.439608
					9.65	84340.2	0.0300629	0.248721		9.7	100335	0.07756	0.641683												9.73333	79437.1	0.0552838	0.461461
					9.66667	85648	0.0460356	0.38087		9.71667	100431	0.0785946	0.650243												9.75	78697.1	0.0454532	0.379403
					9.68333	85070.4	0.0389808	0.322503		9.73333	99620.7	0.0698875	0.578206												9.76667	79089.7	0.0506689	0.42294
					9.7	84756.5	0.0351468	0.290783		9.75	99853.7	0.0723893	0.598903												9.78333	78448	0.0421442	0.351783
					9.71667	85729.1	0.0470258	0.389062		9.76667	100276	0.0769197	0.636385												9.8	79666.5	0.0583317	0.486902
					9.73333	85096.6	0.0393012	0.325154		9.78333	100031	0.0742917	0.614643												9.81667	78735.2	0.0459599	0.383633
					9.75	85331.2	0.0421657	0.348852		9.8	100075	0.0747675	0.618579												9.83333	78799	0.0468066	0.3907
					9.76667	85178.4	0.0403	0.333417		9.81667	100079	0.074809	0.618923												9.85	79024.8	0.0498062	0.415738
					9.78333	85819.2	0.0481256	0.398161		9.83333	100583	0.0802253	0.663734												9.86667	78819.7	0.0470814	0.392994
					9.8	85385.5	0.0428286	0.354337		9.85	100216	0.0762764	0.631063												9.88333	79158.4	0.0515819	0.430561
					9.81667	85261.9	0.0413194	0.34185		9.86667	99975	0.0736917	0.609679												9.9	79357.8	0.0542307	0.452671
					9.83333	85734.1	0.0470862	0.389561		9.88333	100000	0.0739607	0.611904												9.91667	78773.6	0.0464699	0.38789
					9.85	85146.4	0.0399094	0.330185		9.9	100214	0.0762576	0.630907												9.93333	79308.5	0.0535751	0.447198
					9.86667	85421.9	0.0432734	0.358017		9.91667	99830.5	0.0721404	0.596844												9.95	78481.2	0.042585	0.355462
					9.88333	85030.1	0.0384886	0.31843		9.93333	99624.4	0.0699269	0.578531												9.96667	79302.3	0.0534926	0.44651
					9.9	84867.6	0.036504	0.302011		9.95	99790	0.0717049	0.593241												9.98333	79699.5	0.05877	0.49056
					9.91667	85071.8	0.0389973	0.322639		9.96667	99932.6	0.0732367	0.605915												10	79696.1	0.0587241	0.490177
					9.93333	85140.9	0.0398417	0.329625		9.98333	100408	0.0783433	0.648163												10.0167	78717.8	0.0457277	0.381695
					9.95	85384.7	0.0428188	0.354256		10	100454	0.0788409	0.65228												10.0333	79476.8	0.0558112	0.465863
					9.96667	85591.3	0.0453423	0.375134		10.0167	100179	0.0758837	0.627814												10.05	78217.3	0.0390794	0.326201
					9.98333	85811.2	0.0480284	0.397357		10.0333	100040	0.0743949	0.615497												10.0667	79125.3	0.0511419	0.426888
					10	85295.4	0.0417289	0.345238		10.05	101548	0.0905853	0.749446												10.0833	79304.1	0.0535165	0.446709
					10.0167	85659.1	0.0461706	0.381987		10.0667	99497.4	0.0685627	0.567245												10.1	79642.9	0.0580184	0.484287
					10.0333	85432.2	0.0433991	0.359057		10.0833	100391	0.0781592	0.64664												10.1167	79402.8	0.0548276	0.457653
					10.05	85041.1	0.0386234	0.319546		10.1	100414	0.0784054	0.648677												10.1333	78936.8	0.048637	0.405979
					10.0667	85522.1	0.0444974	0.368143		10.1167	99460.9	0.0681711	0.564004												10.15	78653.5	0.0448737	0.374566
					10.0833	85354.6	0.0424523	0.351224		10.1333	99846	0.0723071	0.598224												10.1667	78952.3	0.048843	0.407699
					10.1	85978.4	0.0500703	0.41425		10.15	100824	0.0828085	0.685106												10.1833	78993.9	0.0493966	0.41232
					10.1167	85569.9	0.0450808	0.37297		10.1667	99955.7	0.0734852	0.60797												10.2	79766.8	0.0596639	0.498022
					10.1333	85749.2	0.0472705	0.391086		10.1833	100085	0.0748704	0.61943												10.2167	79567.8	0.0570205	0.475957
					10.15	84548.5	0.0326072	0.269772		10.2	99272	0.0661418	0.547215												10.2333	80166.6	0.0649755	0.542359
					10.1667	85860.4	0.0486293	0.402328		10.2167	100248	0.0766284	0.633975												10.25	79835.3	0.0605732	0.505612
					10.1833	84771.8	0.0353342	0.292333		10.2333	100618	0.0806003	0.666836												10.2667	79060.4	0.0502794	0.419689
					10.2	84768.7	0.0352958	0.292015		10.25	99402.7	0.0675459	0.558832												10.2833	79727.1	0.0591365	0.493619
					10.2167	85791.8	0.0477912	0.395394		10.2667	100243	0.0765666	0.633464												10.3	79586.4	0.0572675	0.478019
					10.2333	85130.2	0.0397113	0.328546		10.2833	99549.2	0.0691194	0.571851												10.3167	79599.1	0.0574356	0.479422
					10.25	84319.5	0.0298094	0.246624		10.3	100262	0.0767731	0.635172												10.3333	78814.1	0.047008	0.392382
					10.2667	84688.7	0.0343184	0.283929		10.3167	99901.8	0.0729059	0.603177												10.35	78930.9	0.0485586	0.405324
					10.2833	85131.3	0.0397247	0.328657		10.3333	99978.8	0.0737332	0.610022												10.3667	80216.3	0.0656356	0.547869
					10.3	84883.2	0.036695	0.303592		10.35	99323.7	0.066698	0.551817												10.3833	79264.1	0.052986	0.442281
					10.3167	85551	0.0448501	0.371061		10.3667	99884.4	0.0727191	0.601632												10.4	79359.8	0.0542572	0.452892
					10.3333	85704.4	0.0467238	0.386563		10.3833	99903.7	0.0729261	0.603345												10.4167	78852.8	0.047521	0.396664
					10.35	85648	0.0460351	0.380865		10.4	100469	0.0790023	0.653615												10.4333	78982.3	0.0492416	0.411026
					10.3667	85531.5	0.044612	0.369092		10.4167	100495	0.0792734	0.655858												10.45	79509.3	0.0562428	0.469466
					10.3833	85613.7	0.0456158	0.377397		10.4333	100031	0.0742916	0.614642												10.4667	78789.5	0.0466803	0.389646
					10.4	85082.8	0.0391323	0.323756		10.45	100183	0.0759253	0.628158												10.4833	79673	0.0584172	0.487616
					10.4167	84709.2	0.0345692	0.286004		10.4667	99695.7	0.0706925	0.584865												10.5	79327.1	0.0538227	0.449264
					10.4333	84758.5	0.0351711	0.290984		10.4833	99938.4	0.073299	0.60643												10.5167	79079.2	0.0505296	0.421776
					10.45	85372.1	0.0426654	0.352986		10.5	100008	0.0740433	0.612588												10.5333	79706	0.0588562	0.49128
					10.4667	84985.8	0.0379471	0.31395		10.5167	100820	0.0827672	0.684764												10.55	79013.1	0.0496516	0.414448
					10.4833	85912.8	0.0492689	0.40762		10.5333	101096	0.0857264	0.709246												10.5667	79458.4	0.0555667	0.463822
					10.5	85415.4	0.0431941	0.357361		10.55	100046	0.074457	0.61601												10.5833	78994.3	0.049402	0.412365
					10.5167	85488.8	0.0440904	0.364776		10.5667	100474	0.0790463	0.65398												10.6	79075.9	0.0504852	0.421406
					10.5333	85476.2	0.043937	0.363507		10.5833	100029	0.0742708	0.61447												10.6167	79362.4	0.0542911	0.453175
					10.55	85409	0.0431164	0.356718		10.6	99534	0.0689561	0.570499												10.6333	79422	0.0550834	0.459788
					10.5667	85074.2	0.0390268	0.322883		10.6167	100528	0.0796263	0.658778												10.65	79475.8	0.0557975	0.465749
					10.5833	85249.5	0.0411683	0.340601		10.6333	100478	0.0790926	0.654363												10.6667	78412.5	0.0416731	0.347851
					10.6	85693.2	0.0465874	0.385435		10.65	100019	0.0741676	0.613616												10.6833	78818.8	0.0470699	0.392898
					10.6167	84810.3	0.035804	0.29622		10.6667	99613.8	0.0698128	0.577587												10.7	79498.6	0.0561007	0.46828
					10.6333	83939	0.0251628	0.208181		10.6833	100094	0.0749716	0.620268												10.7167	79361.5	0.0542797	0.45308
					10.65	85553.1	0.0448756	0.371272		10.7	99927	0.0731762	0.605414												10.7333	79834	0.060556	0.505469
					10.6667	84485.8	0.0318409	0.263431		10.7167	100482	0.0791424	0.654774												10.75	79519.8	0.0563824	0.470631
					10.6833	85499.3	0.0442193	0.365843		10.7333	100298	0.077162	0.63839												10.7667	79118.2	0.0510471	0.426097
					10.7	85029.4	0.0384803	0.318361		10.75	101054	0.0852838	0.705585												10.7833	79204.1	0.0521889	0.435627
					10.7167	85436.3	0.0434497	0.359475		10.7667	99690.5	0.0706369	0.584405												10.8	79571.5	0.0570695	0.476366
					10.7333	85271.6	0.041438	0.342832		10.7833	100456	0.0788549	0.652396												10.8167	79851.2	0.0607851	0.507381
					10.75	86014	0.0505056	0.417851		10.8	100669	0.0811485	0.671372												10.8333	79850.9	0.0607804	0.507342
					10.7667	84557.9	0.0327211	0.270714		10.8167	100379	0.0780311	0.645581												10.85	79434.2	0.0552453	0.46114
					10.7833	85043.5	0.0386525	0.319786		10.8333	100650	0.0809466	0.669701												10.8667	79756.8	0.0595304	0.496908
					10.8	85953.8	0.0497703	0.411768		10.85	99973	0.0736712	0.609509												10.8833	79600.1	0.0574492	0.479536
					10.8167	85380.2	0.042764	0.353803		10.8667	99703.5	0.0707763	0.585559												10.9	80233.3	0.0658604	0.549745
					10.8333	86569.5	0.0572889	0.473973		10.8833	99771	0.0715013	0.591556												10.9167	79458.4	0.0555671	0.463825
					10.85	84811.9	0.0358239	0.296384		10.9	100564	0.0800153	0.661996												10.9333	79568.7	0.0570321	0.476054
					10.8667	85723.3	0.0469551	0.388477		10.9167	100181	0.0759024	0.627969												10.95	80142.6	0.0646566	0.539697
					10.8833	84900.8	0.0369095	0.305366		10.9333	99455.4	0.0681118	0.563514												10.9667	79300.9	0.0534739	0.446354
					10.9	84728.2	0.0348013	0.287924		10.95	100058	0.0745807	0.617034												10.9833	79153.1	0.0515109	0.429968
					10.9167	85251.3	0.0411902	0.340782		10.9667	99326.5	0.0667281	0.552066												11	79950	0.0620977	0.518337
					10.9333	85717.3	0.0468815	0.387868		10.9833	100217	0.0762956	0.631222												11.0167	79678.4	0.0584897	0.488221
					10.95	84905.4	0.0369661	0.305834		11	99489.6	0.0684797	0.566558												11.0333	78543.1	0.043407	0.362323
					10.9667	85503.4	0.0442695	0.366258		11.0167	98972	0.0629199	0.52056												11.05	79234.6	0.0525937	0.439006
					10.9833	85165.6	0.0401438	0.332125		11.0333	99755.4	0.0713342	0.590174												11.0667	79345.2	0.0540634	0.451274
					11	86332.3	0.0543927	0.450011		11.05	99828.8	0.0721216	0.596689												11.0833	79202.9	0.0521719	0.435486
					11.0167	86280	0.0537544	0.44473		11.0667	100285	0.0770188	0.637205												11.1	78859	0.0476038	0.397355
					11.0333	86540.6	0.0569366	0.471057		11.0833	99815.4	0.0719779	0.5955												11.1167	79734.8	0.0592381	0.494468
					11.05	85939.8	0.0495986	0.410348		11.1	99982.7	0.0737748	0.610366												11.1333	79458.5	0.0555681	0.463834
					11.0667	85353.5	0.0424381	0.351106		11.1167	100354	0.0777619	0.643353												11.15	79689.5	0.0586371	0.489452
					11.0833	85937.5	0.0495708	0.410117		11.1333	99953.9	0.0734651	0.607804												11.1667	79304.8	0.0535262	0.44679
					11.1	86046.9	0.0509065	0.421168		11.15	99584.7	0.0695005	0.575003												11.1833	79609	0.0575674	0.480523
					11.1167	85754.9	0.0473407	0.391667		11.1667	100470	0.0790039	0.653629												11.2	79245.5	0.0527381	0.440211
					11.1333	85487.6	0.0440763	0.364659		11.1833	100131	0.0753648	0.623521												11.2167	79370.5	0.0543986	0.454072
					11.15	85160.9	0.0400866	0.331651		11.2	99878.9	0.0726602	0.601145												11.2333	79751	0.0594541	0.496271
					11.1667	85571.2	0.0450969	0.373104		11.2167	100165	0.0757369	0.6266												11.25	80031.7	0.063183	0.527396
					11.1833	86062.1	0.0510931	0.422712		11.2333	99665.4	0.070367	0.582172												11.2667	78660.4	0.0449657	0.375334
					11.2	85145.8	0.0399011	0.330117		11.25	100319	0.0773906	0.640281												11.2833	78942.3	0.0487103	0.406591
					11.2167	85296	0.0417365	0.345302		11.2667	99363.3	0.0671224	0.555329												11.3	79350.5	0.0541328	0.451853
					11.2333	85535.1	0.0446563	0.369458		11.2833	100694	0.0814175	0.673598												11.3167	79919.5	0.0616918	0.514949
					11.25	85833.1	0.0482955	0.399566		11.3	100473	0.0790445	0.653965												11.3333	80375.2	0.0677459	0.565483
					11.2667	85804.6	0.0479474	0.396686		11.3167	100077	0.074787	0.618741												11.35	79574.3	0.0571068	0.476678
					11.2833	85268.7	0.0414031	0.342543		11.3333	100285	0.0770203	0.637218												11.3667	79193.5	0.052048	0.434451
					11.3	84508.5	0.0321178	0.265723		11.35	100833	0.0829077	0.685926												11.3833	80011.6	0.0629161	0.525169
					11.3167	85823	0.048173	0.398553		11.3667	99936.5	0.073279	0.606264												11.4	78816.8	0.0470433	0.392676
					11.3333	85404.7	0.0430631	0.356277		11.3833	100360	0.0778235	0.643863												11.4167	78908.2	0.0482571	0.402808
					11.35	85410.8	0.0431383	0.3569		11.4	100050	0.0744978	0.616348												11.4333	79561.5	0.056937	0.475261
					11.3667	85889.2	0.0489806	0.405235		11.4167	100146	0.0755292	0.624881												11.45	79605.9	0.0575267	0.480183
					11.3833	85021.1	0.0383792	0.317525		11.4333	101110	0.0858787	0.710506												11.4667	80086.7	0.0639137	0.533496
					11.4	86105.5	0.051622	0.427088		11.45	100090	0.0749309	0.619931												11.4833	80240	0.0659498	0.550491
					11.4167	85287.8	0.0416356	0.344467		11.4667	100123	0.0752822	0.622838												11.5	79062.3	0.0503047	0.4199
					11.4333	84958.5	0.0376136	0.311191		11.4833	99690.4	0.0706356	0.584394												11.5167	79735.1	0.0592428	0.494507
					11.45	85539.1	0.0447046	0.369858		11.5	100979	0.0844798	0.698933												11.5333	79993	0.0626691	0.523107
					11.4667	84857	0.036375	0.300944		11.5167	100244	0.0765849	0.633616												11.55	79752.2	0.0594698	0.496402
					11.4833	85463.2	0.0437778	0.36219		11.5333	99632.5	0.0700143	0.579255												11.5667	79415.1	0.0549912	0.459018
					11.5	84963.2	0.0376709	0.311666		11.55	100698	0.0814601	0.673949												11.5833	79416.3	0.0550071	0.459151
[truncated: 329 more rows]

## Sheet: Fig 1g
Values in bold are shown in Figure
	Fig 1g
		kdis, obsd (min-1)
	[Chase] (µM)	CaM	CaM	cpSRP43
[truncated: 9 more rows]

## Sheet: Fig 3
Values in bold are shown in Figure				Fig 3c							Fig 3d
[truncated: 32 more rows]

[truncated: 7 more sheets: Fig4, Fig 5, Fig 6, Fig 7, Fig S1d, Fig S3, Fig S8]
